# Supplementary material for: Identifying artificial selection signals in the chicken genome
Source: PLoS One. 2018 Apr 26;13(4):e0196215. doi: 10.1371/journal.pone.0196215 (PMC5919632; doi:10.1371/journal.pone.0196215)
Supplement: S2 Table — (XLSX) [file pone.0196215.s009.xlsx]

## Sheet: JH_JF
intergenic	DMTF1(dist=110436),SEMA3D(dist=676289)	1	7500815	7500815	A	G
intergenic	DMTF1(dist=110720),SEMA3D(dist=676005)	1	7501099	7501099	T	C
intergenic	DMTF1(dist=115462),SEMA3D(dist=671263)	1	7505841	7505841	A	G
intergenic	DMTF1(dist=116123),SEMA3D(dist=670602)	1	7506502	7506502	A	G
intergenic	DMTF1(dist=118828),SEMA3D(dist=667897)	1	7509207	7509207	A	T
intergenic	DMTF1(dist=123080),SEMA3D(dist=663645)	1	7513459	7513459	G	A
intergenic	DMTF1(dist=123533),SEMA3D(dist=663192)	1	7513912	7513912	G	A
intergenic	DMTF1(dist=126958),SEMA3D(dist=659767)	1	7517337	7517337	C	A
intergenic	DMTF1(dist=127409),SEMA3D(dist=659316)	1	7517788	7517788	A	G
intergenic	DMTF1(dist=127820),SEMA3D(dist=658905)	1	7518199	7518199	A	G
intergenic	DMTF1(dist=134226),SEMA3D(dist=652499)	1	7524605	7524605	G	A
intergenic	DMTF1(dist=134797),SEMA3D(dist=651928)	1	7525176	7525176	A	G
intergenic	DMTF1(dist=141326),SEMA3D(dist=645399)	1	7531705	7531705	T	C
intergenic	DMTF1(dist=141660),SEMA3D(dist=645065)	1	7532039	7532039	C	T
intergenic	DMTF1(dist=144364),SEMA3D(dist=642361)	1	7534743	7534743	T	C
intergenic	DMTF1(dist=148333),SEMA3D(dist=638392)	1	7538712	7538712	C	T
intergenic	DMTF1(dist=149419),SEMA3D(dist=637306)	1	7539798	7539798	A	G
intergenic	DMTF1(dist=150042),SEMA3D(dist=636683)	1	7540421	7540421	A	G
intergenic	DMTF1(dist=153408),SEMA3D(dist=633317)	1	7543787	7543787	A	G
intergenic	DMTF1(dist=159557),SEMA3D(dist=627168)	1	7549936	7549936	T	C
intergenic	DMTF1(dist=160639),SEMA3D(dist=626086)	1	7551018	7551018	A	T
intergenic	DMTF1(dist=164059),SEMA3D(dist=622666)	1	7554438	7554438	G	T
intergenic	DMTF1(dist=166874),SEMA3D(dist=619851)	1	7557253	7557253	C	T
intergenic	DMTF1(dist=168567),SEMA3D(dist=618158)	1	7558946	7558946	T	C
intergenic	DMTF1(dist=173666),SEMA3D(dist=613059)	1	7564045	7564045	G	T
intergenic	DMTF1(dist=178330),SEMA3D(dist=608395)	1	7568709	7568709	T	C
intergenic	DMTF1(dist=184526),SEMA3D(dist=602199)	1	7574905	7574905	A	G
intergenic	DMTF1(dist=184735),SEMA3D(dist=601990)	1	7575114	7575114	T	C
intergenic	DMTF1(dist=187717),SEMA3D(dist=599008)	1	7578096	7578096	C	T
intergenic	DMTF1(dist=188941),SEMA3D(dist=597784)	1	7579320	7579320	G	T
intergenic	DMTF1(dist=192211),SEMA3D(dist=594514)	1	7582590	7582590	T	G
intergenic	DMTF1(dist=194892),SEMA3D(dist=591833)	1	7585271	7585271	C	T
intergenic	DMTF1(dist=194987),SEMA3D(dist=591738)	1	7585366	7585366	G	C
intergenic	DMTF1(dist=199390),SEMA3D(dist=587335)	1	7589769	7589769	C	T
intergenic	DMTF1(dist=202375),SEMA3D(dist=584350)	1	7592754	7592754	C	T
intergenic	DMTF1(dist=208269),SEMA3D(dist=578456)	1	7598648	7598648	A	G
intergenic	DMTF1(dist=208335),SEMA3D(dist=578390)	1	7598714	7598714	C	T
intergenic	DMTF1(dist=216991),SEMA3D(dist=569734)	1	7607370	7607370	A	G
intergenic	DMTF1(dist=219610),SEMA3D(dist=567115)	1	7609989	7609989	C	A
intergenic	DMTF1(dist=221089),SEMA3D(dist=565636)	1	7611468	7611468	A	G
intergenic	DMTF1(dist=223062),SEMA3D(dist=563663)	1	7613441	7613441	A	G
intergenic	DMTF1(dist=225115),SEMA3D(dist=561610)	1	7615494	7615494	A	C
intergenic	DMTF1(dist=225888),SEMA3D(dist=560837)	1	7616267	7616267	C	T
intergenic	DMTF1(dist=229023),SEMA3D(dist=557702)	1	7619402	7619402	G	A
intergenic	DMTF1(dist=232374),SEMA3D(dist=554351)	1	7622753	7622753	G	C
intergenic	DMTF1(dist=236723),SEMA3D(dist=550002)	1	7627102	7627102	G	A
intergenic	DMTF1(dist=237945),SEMA3D(dist=548780)	1	7628324	7628324	G	A
intergenic	DMTF1(dist=242298),SEMA3D(dist=544427)	1	7632677	7632677	G	A
intergenic	DMTF1(dist=242539),SEMA3D(dist=544186)	1	7632918	7632918	G	A
intergenic	DMTF1(dist=243772),SEMA3D(dist=542953)	1	7634151	7634151	A	G
intergenic	DMTF1(dist=244130),SEMA3D(dist=542595)	1	7634509	7634509	A	G
intergenic	DMTF1(dist=251586),SEMA3D(dist=535139)	1	7641965	7641965	G	A
intergenic	DMTF1(dist=263689),SEMA3D(dist=523036)	1	7654068	7654068	C	T
intergenic	DMTF1(dist=263916),SEMA3D(dist=522809)	1	7654295	7654295	T	C
intergenic	DMTF1(dist=265905),SEMA3D(dist=520820)	1	7656284	7656284	A	G
intergenic	DMTF1(dist=271594),SEMA3D(dist=515131)	1	7661973	7661973	T	C
intergenic	DMTF1(dist=272253),SEMA3D(dist=514472)	1	7662632	7662632	A	C
intergenic	DMTF1(dist=279127),SEMA3D(dist=507598)	1	7669506	7669506	C	G
intergenic	DMTF1(dist=285032),SEMA3D(dist=501693)	1	7675411	7675411	T	C
intergenic	DMTF1(dist=287666),SEMA3D(dist=499059)	1	7678045	7678045	G	T
intergenic	DMTF1(dist=290102),SEMA3D(dist=496623)	1	7680481	7680481	A	G
intergenic	DMTF1(dist=291822),SEMA3D(dist=494903)	1	7682201	7682201	C	T
intergenic	DMTF1(dist=300446),SEMA3D(dist=486279)	1	7690825	7690825	A	G
intergenic	DMTF1(dist=306032),SEMA3D(dist=480693)	1	7696411	7696411	G	A
intergenic	DMTF1(dist=306906),SEMA3D(dist=479819)	1	7697285	7697285	G	T
intergenic	DMTF1(dist=310320),SEMA3D(dist=476405)	1	7700699	7700699	A	G
intergenic	DMTF1(dist=312856),SEMA3D(dist=473869)	1	7703235	7703235	A	G
intergenic	DMTF1(dist=319596),SEMA3D(dist=467129)	1	7709975	7709975	C	A
intergenic	DMTF1(dist=322680),SEMA3D(dist=464045)	1	7713059	7713059	A	G
intergenic	DMTF1(dist=326635),SEMA3D(dist=460090)	1	7717014	7717014	G	C
intergenic	DMTF1(dist=326861),SEMA3D(dist=459864)	1	7717240	7717240	A	T
intergenic	DMTF1(dist=327648),SEMA3D(dist=459077)	1	7718027	7718027	C	T
intergenic	DMTF1(dist=328142),SEMA3D(dist=458583)	1	7718521	7718521	A	G
intergenic	DMTF1(dist=330429),SEMA3D(dist=456296)	1	7720808	7720808	A	C
intergenic	DMTF1(dist=342613),SEMA3D(dist=444112)	1	7732992	7732992	G	A
intergenic	DMTF1(dist=346752),SEMA3D(dist=439973)	1	7737131	7737131	C	T
intergenic	DMTF1(dist=347297),SEMA3D(dist=439428)	1	7737676	7737676	G	A
intergenic	DMTF1(dist=352170),SEMA3D(dist=434555)	1	7742549	7742549	G	A
intergenic	DMTF1(dist=359431),SEMA3D(dist=427294)	1	7749810	7749810	T	C
intergenic	DMTF1(dist=363499),SEMA3D(dist=423226)	1	7753878	7753878	G	A
intergenic	DMTF1(dist=364634),SEMA3D(dist=422091)	1	7755013	7755013	A	G
intergenic	DMTF1(dist=365573),SEMA3D(dist=421152)	1	7755952	7755952	A	G
intergenic	DMTF1(dist=366552),SEMA3D(dist=420173)	1	7756931	7756931	A	G
intergenic	DMTF1(dist=368734),SEMA3D(dist=417991)	1	7759113	7759113	T	C
intergenic	DMTF1(dist=369665),SEMA3D(dist=417060)	1	7760044	7760044	G	A
intergenic	DMTF1(dist=373849),SEMA3D(dist=412876)	1	7764228	7764228	A	G
intergenic	DMTF1(dist=374132),SEMA3D(dist=412593)	1	7764511	7764511	G	A
intergenic	DMTF1(dist=375149),SEMA3D(dist=411576)	1	7765528	7765528	A	G
intergenic	DMTF1(dist=383907),SEMA3D(dist=402818)	1	7774286	7774286	G	A
intergenic	DMTF1(dist=389447),SEMA3D(dist=397278)	1	7779826	7779826	A	G
intergenic	DMTF1(dist=390243),SEMA3D(dist=396482)	1	7780622	7780622	T	C
intergenic	DMTF1(dist=395044),SEMA3D(dist=391681)	1	7785423	7785423	T	C
intergenic	DMTF1(dist=400354),SEMA3D(dist=386371)	1	7790733	7790733	T	C
intergenic	DMTF1(dist=401835),SEMA3D(dist=384890)	1	7792214	7792214	C	T
intergenic	DMTF1(dist=405953),SEMA3D(dist=380772)	1	7796332	7796332	C	T
intergenic	DMTF1(dist=409725),SEMA3D(dist=377000)	1	7800104	7800104	C	G
intergenic	DMTF1(dist=410870),SEMA3D(dist=375855)	1	7801249	7801249	C	T
intergenic	DMTF1(dist=413353),SEMA3D(dist=373372)	1	7803732	7803732	A	G
intergenic	DMTF1(dist=415279),SEMA3D(dist=371446)	1	7805658	7805658	G	C
intergenic	DMTF1(dist=415534),SEMA3D(dist=371191)	1	7805913	7805913	T	G
intergenic	DMTF1(dist=416339),SEMA3D(dist=370386)	1	7806718	7806718	T	C
intergenic	DMTF1(dist=416600),SEMA3D(dist=370125)	1	7806979	7806979	C	T
intergenic	DMTF1(dist=420400),SEMA3D(dist=366325)	1	7810779	7810779	A	G
intergenic	DMTF1(dist=422413),SEMA3D(dist=364312)	1	7812792	7812792	T	C
intergenic	DMTF1(dist=423430),SEMA3D(dist=363295)	1	7813809	7813809	G	A
intergenic	DMTF1(dist=428960),SEMA3D(dist=357765)	1	7819339	7819339	C	T
intergenic	DMTF1(dist=429327),SEMA3D(dist=357398)	1	7819706	7819706	C	T
intergenic	DMTF1(dist=432558),SEMA3D(dist=354167)	1	7822937	7822937	T	C
intergenic	DMTF1(dist=435401),SEMA3D(dist=351324)	1	7825780	7825780	A	T
intergenic	DMTF1(dist=438220),SEMA3D(dist=348505)	1	7828599	7828599	T	C
intergenic	DMTF1(dist=442413),SEMA3D(dist=344312)	1	7832792	7832792	C	A
intergenic	DMTF1(dist=442640),SEMA3D(dist=344085)	1	7833019	7833019	G	A
intergenic	DMTF1(dist=443706),SEMA3D(dist=343019)	1	7834085	7834085	C	G
intergenic	DMTF1(dist=448238),SEMA3D(dist=338487)	1	7838617	7838617	G	A
intergenic	DMTF1(dist=451446),SEMA3D(dist=335279)	1	7841825	7841825	A	G
intergenic	DMTF1(dist=451698),SEMA3D(dist=335027)	1	7842077	7842077	C	T
intergenic	DMTF1(dist=455679),SEMA3D(dist=331046)	1	7846058	7846058	T	G
intergenic	DMTF1(dist=456566),SEMA3D(dist=330159)	1	7846945	7846945	G	A
intergenic	DMTF1(dist=457226),SEMA3D(dist=329499)	1	7847605	7847605	A	G
intergenic	DMTF1(dist=460780),SEMA3D(dist=325945)	1	7851159	7851159	A	G
intergenic	DMTF1(dist=463611),SEMA3D(dist=323114)	1	7853990	7853990	G	A
intergenic	DMTF1(dist=466833),SEMA3D(dist=319892)	1	7857212	7857212	T	C
intergenic	DMTF1(dist=468554),SEMA3D(dist=318171)	1	7858933	7858933	T	C
intergenic	DMTF1(dist=468811),SEMA3D(dist=317914)	1	7859190	7859190	T	C
intergenic	DMTF1(dist=469973),SEMA3D(dist=316752)	1	7860352	7860352	T	C
intergenic	DMTF1(dist=470163),SEMA3D(dist=316562)	1	7860542	7860542	C	T
intergenic	DMTF1(dist=470339),SEMA3D(dist=316386)	1	7860718	7860718	C	T
intergenic	DMTF1(dist=471140),SEMA3D(dist=315585)	1	7861519	7861519	T	C
intergenic	DMTF1(dist=471904),SEMA3D(dist=314821)	1	7862283	7862283	T	C
intergenic	DMTF1(dist=474253),SEMA3D(dist=312472)	1	7864632	7864632	T	C
intergenic	DMTF1(dist=474889),SEMA3D(dist=311836)	1	7865268	7865268	G	A
intergenic	DMTF1(dist=477821),SEMA3D(dist=308904)	1	7868200	7868200	G	C
intergenic	DMTF1(dist=478496),SEMA3D(dist=308229)	1	7868875	7868875	A	G
intergenic	DMTF1(dist=481984),SEMA3D(dist=304741)	1	7872363	7872363	G	A
intergenic	DMTF1(dist=483091),SEMA3D(dist=303634)	1	7873470	7873470	C	T
intergenic	DMTF1(dist=485936),SEMA3D(dist=300789)	1	7876315	7876315	C	T
intergenic	DMTF1(dist=489416),SEMA3D(dist=297309)	1	7879795	7879795	A	G
intergenic	DMTF1(dist=493186),SEMA3D(dist=293539)	1	7883565	7883565	C	T
intergenic	DMTF1(dist=500139),SEMA3D(dist=286586)	1	7890518	7890518	A	C
intergenic	DMTF1(dist=500269),SEMA3D(dist=286456)	1	7890648	7890648	A	G
intergenic	DMTF1(dist=504060),SEMA3D(dist=282665)	1	7894439	7894439	G	A
intergenic	DMTF1(dist=507711),SEMA3D(dist=279014)	1	7898090	7898090	C	T
intergenic	DMTF1(dist=510952),SEMA3D(dist=275773)	1	7901331	7901331	G	A
intergenic	DMTF1(dist=511520),SEMA3D(dist=275205)	1	7901899	7901899	G	A
intergenic	DMTF1(dist=513733),SEMA3D(dist=272992)	1	7904112	7904112	G	C
intergenic	DMTF1(dist=516569),SEMA3D(dist=270156)	1	7906948	7906948	T	A
intergenic	DMTF1(dist=520686),SEMA3D(dist=266039)	1	7911065	7911065	T	C
intergenic	DMTF1(dist=524420),SEMA3D(dist=262305)	1	7914799	7914799	C	T
intronic	SEMA3A	1	8812997	8812997	T	C
intronic	SEMA3A	1	8819720	8819720	C	T
intronic	SEMA3A	1	8823568	8823568	A	G
intronic	SEMA3A	1	8823781	8823781	C	T
intronic	SEMA3A	1	8825273	8825273	C	T
intronic	SEMA3A	1	8826144	8826144	C	A
intronic	SEMA3A	1	8826531	8826531	T	C
exonic	SEMA3A	1	8828219	8828219	C	A
intronic	SEMA3A	1	8833011	8833011	A	T
intronic	SEMA3A	1	8836230	8836230	T	C
intronic	SEMA3A	1	8837851	8837851	A	G
intronic	SEMA3A	1	8843269	8843269	C	T
intronic	SEMA3A	1	8846096	8846096	A	T
intronic	SEMA3A	1	8847968	8847968	T	C
downstream	SEMA3A(dist=78)	1	8850382	8850382	A	G
intergenic	SEMA3A(dist=1079),SEMA3E(dist=474452)	1	8851383	8851383	T	G
intergenic	SEMA3A(dist=3761),SEMA3E(dist=471770)	1	8854065	8854065	A	G
intergenic	SEMA3A(dist=4285),SEMA3E(dist=471246)	1	8854589	8854589	T	C
intergenic	SEMA3A(dist=7146),SEMA3E(dist=468385)	1	8857450	8857450	T	G
intergenic	SEMA3A(dist=9349),SEMA3E(dist=466182)	1	8859653	8859653	G	A
intergenic	SEMA3A(dist=13714),SEMA3E(dist=461817)	1	8864018	8864018	T	C
intergenic	SEMA3A(dist=15278),SEMA3E(dist=460253)	1	8865582	8865582	C	T
intergenic	SEMA3A(dist=17412),SEMA3E(dist=458119)	1	8867716	8867716	C	T
intergenic	SEMA3A(dist=24114),SEMA3E(dist=451417)	1	8874418	8874418	C	A
intergenic	SEMA3A(dist=28067),SEMA3E(dist=447464)	1	8878371	8878371	C	A
intergenic	SEMA3A(dist=29806),SEMA3E(dist=445725)	1	8880110	8880110	T	C
intergenic	SEMA3A(dist=37575),SEMA3E(dist=437956)	1	8887879	8887879	T	C
intergenic	SEMA3A(dist=38216),SEMA3E(dist=437315)	1	8888520	8888520	A	T
intergenic	SEMA3A(dist=41657),SEMA3E(dist=433874)	1	8891961	8891961	C	T
intergenic	SEMA3A(dist=46669),SEMA3E(dist=428862)	1	8896973	8896973	T	G
intergenic	SEMA3A(dist=49473),SEMA3E(dist=426058)	1	8899777	8899777	C	T
intergenic	SEMA3A(dist=50290),SEMA3E(dist=425241)	1	8900594	8900594	C	T
intergenic	SEMA3A(dist=56491),SEMA3E(dist=419040)	1	8906795	8906795	T	C
intergenic	SEMA3A(dist=57342),SEMA3E(dist=418189)	1	8907646	8907646	A	G
intergenic	SEMA3A(dist=58009),SEMA3E(dist=417522)	1	8908313	8908313	T	A
intergenic	SEMA3A(dist=62922),SEMA3E(dist=412609)	1	8913226	8913226	G	A
intergenic	SEMA3A(dist=70892),SEMA3E(dist=404639)	1	8921196	8921196	A	T
intergenic	SEMA3A(dist=72464),SEMA3E(dist=403067)	1	8922768	8922768	C	T
intergenic	SEMA3A(dist=77112),SEMA3E(dist=398419)	1	8927416	8927416	G	C
intergenic	SEMA3A(dist=77377),SEMA3E(dist=398154)	1	8927681	8927681	C	T
intergenic	SEMA3A(dist=78313),SEMA3E(dist=397218)	1	8928617	8928617	T	G
intergenic	SEMA3A(dist=84738),SEMA3E(dist=390793)	1	8935042	8935042	A	G
intergenic	SEMA3A(dist=85440),SEMA3E(dist=390091)	1	8935744	8935744	G	T
intergenic	SEMA3A(dist=91683),SEMA3E(dist=383848)	1	8941987	8941987	A	C
intergenic	SEMA3A(dist=101582),SEMA3E(dist=373949)	1	8951886	8951886	A	G
intergenic	SEMA3A(dist=103421),SEMA3E(dist=372110)	1	8953725	8953725	C	T
intergenic	SEMA3A(dist=105908),SEMA3E(dist=369623)	1	8956212	8956212	T	C
intergenic	SEMA3A(dist=111897),SEMA3E(dist=363634)	1	8962201	8962201	G	A
intergenic	SEMA3A(dist=113905),SEMA3E(dist=361626)	1	8964209	8964209	G	A
intergenic	SEMA3A(dist=117367),SEMA3E(dist=358164)	1	8967671	8967671	C	T
intergenic	SEMA3A(dist=118407),SEMA3E(dist=357124)	1	8968711	8968711	A	G
intergenic	SEMA3A(dist=123540),SEMA3E(dist=351991)	1	8973844	8973844	C	T
intergenic	SEMA3A(dist=126630),SEMA3E(dist=348901)	1	8976934	8976934	G	T
intergenic	SEMA3A(dist=131955),SEMA3E(dist=343576)	1	8982259	8982259	A	G
intergenic	SEMA3A(dist=133430),SEMA3E(dist=342101)	1	8983734	8983734	T	C
intergenic	SEMA3A(dist=135773),SEMA3E(dist=339758)	1	8986077	8986077	A	G
intergenic	SEMA3A(dist=138103),SEMA3E(dist=337428)	1	8988407	8988407	T	G
intergenic	SEMA3A(dist=142986),SEMA3E(dist=332545)	1	8993290	8993290	T	C
intergenic	SEMA3A(dist=148926),SEMA3E(dist=326605)	1	8999230	8999230	A	C
intergenic	SEMA3A(dist=150766),SEMA3E(dist=324765)	1	9001070	9001070	T	C
intergenic	SEMA3A(dist=156261),SEMA3E(dist=319270)	1	9006565	9006565	A	G
intergenic	SEMA3A(dist=156309),SEMA3E(dist=319222)	1	9006613	9006613	T	G
intergenic	SEMA3A(dist=157756),SEMA3E(dist=317775)	1	9008060	9008060	T	G
intergenic	SEMA3A(dist=159282),SEMA3E(dist=316249)	1	9009586	9009586	A	G
intergenic	SEMA3A(dist=161527),SEMA3E(dist=314004)	1	9011831	9011831	C	T
intergenic	SEMA3A(dist=163716),SEMA3E(dist=311815)	1	9014020	9014020	T	C
intergenic	SEMA3A(dist=165953),SEMA3E(dist=309578)	1	9016257	9016257	A	C
intergenic	SEMA3A(dist=176240),SEMA3E(dist=299291)	1	9026544	9026544	T	G
intergenic	SEMA3A(dist=182246),SEMA3E(dist=293285)	1	9032550	9032550	A	G
intergenic	SEMA3A(dist=182342),SEMA3E(dist=293189)	1	9032646	9032646	C	T
intergenic	SEMA3A(dist=185845),SEMA3E(dist=289686)	1	9036149	9036149	G	C
intergenic	SEMA3A(dist=189453),SEMA3E(dist=286078)	1	9039757	9039757	C	A
intergenic	SEMA3A(dist=190957),SEMA3E(dist=284574)	1	9041261	9041261	C	G
intergenic	SEMA3A(dist=204287),SEMA3E(dist=271244)	1	9054591	9054591	C	G
intergenic	SEMA3A(dist=206668),SEMA3E(dist=268863)	1	9056972	9056972	C	A
intergenic	SEMA3A(dist=207050),SEMA3E(dist=268481)	1	9057354	9057354	A	G
intergenic	SEMA3A(dist=208870),SEMA3E(dist=266661)	1	9059174	9059174	A	G
intergenic	SEMA3A(dist=209938),SEMA3E(dist=265593)	1	9060242	9060242	A	C
intergenic	SEMA3A(dist=211836),SEMA3E(dist=263695)	1	9062140	9062140	A	G
intergenic	SEMA3A(dist=212287),SEMA3E(dist=263244)	1	9062591	9062591	C	A
intergenic	SEMA3A(dist=217422),SEMA3E(dist=258109)	1	9067726	9067726	A	G
intergenic	SEMA3A(dist=223886),SEMA3E(dist=251645)	1	9074190	9074190	C	T
intergenic	SEMA3A(dist=230137),SEMA3E(dist=245394)	1	9080441	9080441	C	T
intergenic	SEMA3A(dist=235877),SEMA3E(dist=239654)	1	9086181	9086181	A	G
intergenic	SEMA3A(dist=235942),SEMA3E(dist=239589)	1	9086246	9086246	C	T
intergenic	SEMA3A(dist=240519),SEMA3E(dist=235012)	1	9090823	9090823	C	T
intergenic	SEMA3A(dist=243944),SEMA3E(dist=231587)	1	9094248	9094248	C	T
intergenic	SEMA3A(dist=245505),SEMA3E(dist=230026)	1	9095809	9095809	C	G
intergenic	SEMA3A(dist=249944),SEMA3E(dist=225587)	1	9100248	9100248	T	C
intergenic	SEMA3A(dist=258622),SEMA3E(dist=216909)	1	9108926	9108926	T	G
intergenic	SEMA3A(dist=264477),SEMA3E(dist=211054)	1	9114781	9114781	C	A
intergenic	SEMA3A(dist=264569),SEMA3E(dist=210962)	1	9114873	9114873	G	A
intergenic	SEMA3A(dist=267918),SEMA3E(dist=207613)	1	9118222	9118222	T	G
intergenic	SEMA3A(dist=273350),SEMA3E(dist=202181)	1	9123654	9123654	C	T
intergenic	SEMA3A(dist=280612),SEMA3E(dist=194919)	1	9130916	9130916	A	T
intergenic	SEMA3A(dist=288100),SEMA3E(dist=187431)	1	9138404	9138404	A	G
intergenic	SEMA3A(dist=288698),SEMA3E(dist=186833)	1	9139002	9139002	C	T
intergenic	SEMA3A(dist=294164),SEMA3E(dist=181367)	1	9144468	9144468	T	C
intergenic	SEMA3A(dist=304047),SEMA3E(dist=171484)	1	9154351	9154351	T	C
intergenic	SEMA3A(dist=306130),SEMA3E(dist=169401)	1	9156434	9156434	T	C
intergenic	SEMA3A(dist=307772),SEMA3E(dist=167759)	1	9158076	9158076	T	C
intergenic	SEMA3A(dist=308074),SEMA3E(dist=167457)	1	9158378	9158378	A	G
intergenic	SEMA3A(dist=321524),SEMA3E(dist=154007)	1	9171828	9171828	A	T
intergenic	SEMA3A(dist=323402),SEMA3E(dist=152129)	1	9173706	9173706	C	T
intergenic	SEMA3A(dist=337109),SEMA3E(dist=138422)	1	9187413	9187413	A	G
intergenic	SEMA3A(dist=340841),SEMA3E(dist=134690)	1	9191145	9191145	C	T
intergenic	SEMA3A(dist=343336),SEMA3E(dist=132195)	1	9193640	9193640	G	A
intergenic	SEMA3A(dist=350427),SEMA3E(dist=125104)	1	9200731	9200731	G	A
intergenic	SEMA3A(dist=354230),SEMA3E(dist=121301)	1	9204534	9204534	C	T
intergenic	SEMA3A(dist=362466),SEMA3E(dist=113065)	1	9212770	9212770	C	T
intergenic	SEMA3A(dist=368207),SEMA3E(dist=107324)	1	9218511	9218511	C	T
intergenic	SEMA3A(dist=368924),SEMA3E(dist=106607)	1	9219228	9219228	T	A
intergenic	SEMA3A(dist=373567),SEMA3E(dist=101964)	1	9223871	9223871	C	T
intergenic	SEMA3A(dist=375780),SEMA3E(dist=99751)	1	9226084	9226084	G	A
intergenic	SEMA3A(dist=376002),SEMA3E(dist=99529)	1	9226306	9226306	C	T
intergenic	SEMA3A(dist=382063),SEMA3E(dist=93468)	1	9232367	9232367	G	A
intergenic	SEMA3A(dist=382727),SEMA3E(dist=92804)	1	9233031	9233031	G	A
intergenic	SEMA3A(dist=382926),SEMA3E(dist=92605)	1	9233230	9233230	G	A
intergenic	SEMA3A(dist=383618),SEMA3E(dist=91913)	1	9233922	9233922	G	A
intergenic	SEMA3A(dist=389037),SEMA3E(dist=86494)	1	9239341	9239341	C	T
intergenic	SEMA3A(dist=389517),SEMA3E(dist=86014)	1	9239821	9239821	A	T
intergenic	SEMA3A(dist=393018),SEMA3E(dist=82513)	1	9243322	9243322	T	A
intergenic	SEMA3A(dist=397971),SEMA3E(dist=77560)	1	9248275	9248275	G	A
intergenic	SEMA3A(dist=400224),SEMA3E(dist=75307)	1	9250528	9250528	G	A
intergenic	SEMA3A(dist=402443),SEMA3E(dist=73088)	1	9252747	9252747	G	A
intergenic	SEMA3A(dist=409769),SEMA3E(dist=65762)	1	9260073	9260073	G	A
intergenic	SEMA3A(dist=409809),SEMA3E(dist=65722)	1	9260113	9260113	T	C
intergenic	SEMA3A(dist=410520),SEMA3E(dist=65011)	1	9260824	9260824	A	G
intergenic	SEMA3A(dist=411013),SEMA3E(dist=64518)	1	9261317	9261317	C	T
intergenic	SEMA3A(dist=417448),SEMA3E(dist=58083)	1	9267752	9267752	A	G
intergenic	SEMA3A(dist=419270),SEMA3E(dist=56261)	1	9269574	9269574	C	T
intergenic	SEMA3A(dist=422241),SEMA3E(dist=53290)	1	9272545	9272545	A	G
intergenic	SEMA3A(dist=422522),SEMA3E(dist=53009)	1	9272826	9272826	C	T
intergenic	SEMA3A(dist=427490),SEMA3E(dist=48041)	1	9277794	9277794	T	C
intergenic	SEMA3A(dist=429846),SEMA3E(dist=45685)	1	9280150	9280150	C	T
intergenic	SEMA3A(dist=430073),SEMA3E(dist=45458)	1	9280377	9280377	A	G
intergenic	SEMA3A(dist=430846),SEMA3E(dist=44685)	1	9281150	9281150	A	G
intergenic	SEMA3A(dist=432181),SEMA3E(dist=43350)	1	9282485	9282485	C	T
intergenic	SEMA3A(dist=436255),SEMA3E(dist=39276)	1	9286559	9286559	C	T
intergenic	SEMA3A(dist=442494),SEMA3E(dist=33037)	1	9292798	9292798	G	A
intergenic	SEMA3A(dist=448852),SEMA3E(dist=26679)	1	9299156	9299156	C	T
intergenic	RINT1(dist=118785),SYPL1(dist=62355)	1	13940915	13940915	A	C
intergenic	RINT1(dist=124716),SYPL1(dist=56424)	1	13946846	13946846	G	A
intergenic	RINT1(dist=155987),SYPL1(dist=25153)	1	13978117	13978117	T	C
intergenic	RINT1(dist=158342),SYPL1(dist=22798)	1	13980472	13980472	C	T
intergenic	SYPL1(dist=26191),NAMPT(dist=2159)	1	14035680	14035680	C	T
exonic	NAMPT	1	14046428	14046428	A	G
intronic	NAMPT	1	14051907	14051907	T	C
intronic	NAMPT	1	14054357	14054357	G	A
intronic	NAMPT	1	14061485	14061485	T	C
intronic	NAMPT	1	14062203	14062203	T	C
upstream	NAMPT(dist=571)	1	14064712	14064712	C	T
intergenic	NAMPT(dist=4882),PIK3CG(dist=144400)	1	14069023	14069023	G	A
intergenic	NAMPT(dist=6162),PIK3CG(dist=143120)	1	14070303	14070303	T	C
intergenic	NAMPT(dist=10792),PIK3CG(dist=138490)	1	14074933	14074933	T	C
intergenic	NAMPT(dist=11962),PIK3CG(dist=137320)	1	14076103	14076103	T	C
intergenic	NAMPT(dist=12721),PIK3CG(dist=136561)	1	14076862	14076862	A	G
intergenic	NAMPT(dist=17079),PIK3CG(dist=132203)	1	14081220	14081220	T	C
intergenic	NAMPT(dist=19269),PIK3CG(dist=130013)	1	14083410	14083410	A	G
intergenic	NAMPT(dist=22896),PIK3CG(dist=126386)	1	14087037	14087037	G	A
intergenic	NAMPT(dist=26747),PIK3CG(dist=122535)	1	14090888	14090888	T	A
intergenic	NAMPT(dist=34220),PIK3CG(dist=115062)	1	14098361	14098361	C	T
intergenic	NAMPT(dist=39648),PIK3CG(dist=109634)	1	14103789	14103789	C	G
intergenic	NAMPT(dist=40328),PIK3CG(dist=108954)	1	14104469	14104469	G	T
intergenic	NAMPT(dist=43926),PIK3CG(dist=105356)	1	14108067	14108067	T	C
intergenic	NAMPT(dist=45819),PIK3CG(dist=103463)	1	14109960	14109960	G	T
intergenic	NAMPT(dist=54029),PIK3CG(dist=95253)	1	14118170	14118170	A	G
intergenic	NAMPT(dist=56443),PIK3CG(dist=92839)	1	14120584	14120584	C	G
intergenic	NAMPT(dist=61833),PIK3CG(dist=87449)	1	14125974	14125974	G	A
intergenic	NAMPT(dist=62386),PIK3CG(dist=86896)	1	14126527	14126527	T	C
intergenic	NAMPT(dist=65371),PIK3CG(dist=83911)	1	14129512	14129512	C	T
intergenic	NAMPT(dist=69717),PIK3CG(dist=79565)	1	14133858	14133858	A	G
intergenic	NAMPT(dist=69981),PIK3CG(dist=79301)	1	14134122	14134122	T	G
intergenic	NAMPT(dist=76124),PIK3CG(dist=73158)	1	14140265	14140265	C	T
intergenic	NAMPT(dist=76884),PIK3CG(dist=72398)	1	14141025	14141025	G	A
intergenic	NAMPT(dist=77872),PIK3CG(dist=71410)	1	14142013	14142013	A	G
intergenic	NAMPT(dist=80160),PIK3CG(dist=69122)	1	14144301	14144301	C	T
intergenic	NAMPT(dist=80727),PIK3CG(dist=68555)	1	14144868	14144868	C	T
intergenic	NAMPT(dist=85578),PIK3CG(dist=63704)	1	14149719	14149719	T	C
intergenic	NAMPT(dist=94795),PIK3CG(dist=54487)	1	14158936	14158936	A	G
intergenic	NAMPT(dist=100804),PIK3CG(dist=48478)	1	14164945	14164945	A	G
intergenic	NAMPT(dist=106983),PIK3CG(dist=42299)	1	14171124	14171124	G	A
intergenic	NAMPT(dist=107261),PIK3CG(dist=42021)	1	14171402	14171402	T	C
intergenic	NAMPT(dist=112315),PIK3CG(dist=36967)	1	14176456	14176456	A	G
intergenic	NAMPT(dist=117559),PIK3CG(dist=31723)	1	14181700	14181700	C	T
intergenic	NAMPT(dist=122643),PIK3CG(dist=26639)	1	14186784	14186784	A	T
intergenic	NAMPT(dist=124480),PIK3CG(dist=24802)	1	14188621	14188621	C	T
intergenic	NAMPT(dist=131346),PIK3CG(dist=17936)	1	14195487	14195487	T	C
intergenic	NAMPT(dist=132566),PIK3CG(dist=16716)	1	14196707	14196707	A	C
intergenic	NAMPT(dist=136537),PIK3CG(dist=12745)	1	14200678	14200678	A	T
intergenic	NAMPT(dist=136645),PIK3CG(dist=12637)	1	14200786	14200786	A	G
intergenic	NAMPT(dist=138803),PIK3CG(dist=10479)	1	14202944	14202944	T	C
intergenic	NAMPT(dist=142938),PIK3CG(dist=6344)	1	14207079	14207079	G	A
exonic	PIK3CG	1	14215009	14215009	A	G
intronic	PIK3CG	1	14221349	14221349	C	T
intronic	PIK3CG	1	14222991	14222991	T	C
intronic	PIK3CG	1	14226510	14226510	G	C
intronic	PIK3CG	1	14227153	14227153	G	A
intronic	PIK3CG	1	14239675	14239675	A	G
intergenic	PIK3CG(dist=1140),HBP1(dist=114072)	1	14242687	14242687	A	G
intergenic	PIK3CG(dist=4562),HBP1(dist=110650)	1	14246109	14246109	C	A
intergenic	PIK3CG(dist=6642),HBP1(dist=108570)	1	14248189	14248189	A	G
intergenic	PIK3CG(dist=7288),HBP1(dist=107924)	1	14248835	14248835	T	C
intergenic	PIK3CG(dist=10494),HBP1(dist=104718)	1	14252041	14252041	A	G
intergenic	PIK3CG(dist=15996),HBP1(dist=99216)	1	14257543	14257543	A	G
intergenic	PIK3CG(dist=18293),HBP1(dist=96919)	1	14259840	14259840	G	A
intergenic	PIK3CG(dist=22578),HBP1(dist=92634)	1	14264125	14264125	C	T
intergenic	PIK3CG(dist=23179),HBP1(dist=92033)	1	14264726	14264726	C	T
intergenic	PIK3CG(dist=25521),HBP1(dist=89691)	1	14267068	14267068	A	G
intergenic	PIK3CG(dist=28362),HBP1(dist=86850)	1	14269909	14269909	C	T
intergenic	PIK3CG(dist=31129),HBP1(dist=84083)	1	14272676	14272676	G	A
intergenic	PIK3CG(dist=31713),HBP1(dist=83499)	1	14273260	14273260	T	C
intergenic	PIK3CG(dist=32436),HBP1(dist=82776)	1	14273983	14273983	C	T
intergenic	PIK3CG(dist=34290),HBP1(dist=80922)	1	14275837	14275837	A	G
intergenic	PIK3CG(dist=42739),HBP1(dist=72473)	1	14284286	14284286	T	C
intergenic	PIK3CG(dist=44337),HBP1(dist=70875)	1	14285884	14285884	C	T
intergenic	PIK3CG(dist=45344),HBP1(dist=69868)	1	14286891	14286891	C	T
intergenic	PIK3CG(dist=53330),HBP1(dist=61882)	1	14294877	14294877	A	T
intergenic	PIK3CG(dist=53987),HBP1(dist=61225)	1	14295534	14295534	C	T
intergenic	PIK3CG(dist=57306),HBP1(dist=57906)	1	14298853	14298853	G	A
intergenic	PIK3CG(dist=61010),HBP1(dist=54202)	1	14302557	14302557	C	T
intergenic	PIK3CG(dist=61396),HBP1(dist=53816)	1	14302943	14302943	C	A
intergenic	PIK3CG(dist=63075),HBP1(dist=52137)	1	14304622	14304622	G	A
intergenic	PIK3CG(dist=66627),HBP1(dist=48585)	1	14308174	14308174	C	G
intergenic	PIK3CG(dist=67925),HBP1(dist=47287)	1	14309472	14309472	C	T
intergenic	PIK3CG(dist=68227),HBP1(dist=46985)	1	14309774	14309774	G	A
intergenic	PIK3CG(dist=69480),HBP1(dist=45732)	1	14311027	14311027	C	T
intergenic	PIK3CG(dist=69661),HBP1(dist=45551)	1	14311208	14311208	T	C
intergenic	PIK3CG(dist=74822),HBP1(dist=40390)	1	14316369	14316369	A	G
intergenic	PIK3CG(dist=76270),HBP1(dist=38942)	1	14317817	14317817	A	G
intergenic	PIK3CG(dist=77611),HBP1(dist=37601)	1	14319158	14319158	G	T
intergenic	PIK3CG(dist=80229),HBP1(dist=34983)	1	14321776	14321776	G	C
intergenic	PIK3CG(dist=80307),HBP1(dist=34905)	1	14321854	14321854	A	G
intergenic	PIK3CG(dist=80743),HBP1(dist=34469)	1	14322290	14322290	C	A
intergenic	PIK3CG(dist=81298),HBP1(dist=33914)	1	14322845	14322845	C	T
intergenic	PIK3CG(dist=83933),HBP1(dist=31279)	1	14325480	14325480	C	T
intergenic	PIK3CG(dist=89465),HBP1(dist=25747)	1	14331012	14331012	G	C
intergenic	PIK3CG(dist=91676),HBP1(dist=23536)	1	14333223	14333223	C	T
intergenic	PIK3CG(dist=94131),HBP1(dist=21081)	1	14335678	14335678	G	A
intergenic	PIK3CG(dist=95036),HBP1(dist=20176)	1	14336583	14336583	G	T
intergenic	PIK3CG(dist=95951),HBP1(dist=19261)	1	14337498	14337498	G	A
intergenic	PIK3CG(dist=98331),HBP1(dist=16881)	1	14339878	14339878	C	T
intergenic	PIK3CG(dist=103082),HBP1(dist=12130)	1	14344629	14344629	T	A
intergenic	PIK3CG(dist=103594),HBP1(dist=11618)	1	14345141	14345141	C	T
intergenic	PIK3CG(dist=108009),HBP1(dist=7203)	1	14349556	14349556	C	G
intergenic	PIK3CG(dist=108463),HBP1(dist=6749)	1	14350010	14350010	C	T
intergenic	PIK3CG(dist=109463),HBP1(dist=5749)	1	14351010	14351010	C	T
upstream	HBP1(dist=885)	1	14355874	14355874	A	G
intronic	COG5	1	14372840	14372840	C	T
intronic	COG5	1	14378787	14378787	T	C
intronic	COG5	1	14381392	14381392	C	T
intronic	COG5	1	14381451	14381451	C	T
intronic	COG5	1	14386440	14386440	C	G
intronic	COG5	1	14388764	14388764	G	A
intronic	COG5	1	14393659	14393659	C	T
intronic	COG5	1	14399409	14399409	C	T
intronic	COG5	1	14404638	14404638	A	G
intronic	COG5	1	14412897	14412897	T	C
intronic	COG5	1	14413153	14413153	A	G
intronic	COG5	1	14424143	14424143	G	A
intronic	COG5	1	14427052	14427052	T	C
intronic	COG5	1	14427168	14427168	T	C
intronic	COG5	1	14430089	14430089	A	G
intronic	COG5	1	14430399	14430399	T	C
intronic	COG5	1	14431783	14431783	G	A
intronic	COG5	1	14432311	14432311	C	G
intronic	COG5	1	14432345	14432345	G	A
intronic	COG5	1	14437581	14437581	C	T
intronic	COG5	1	14437977	14437977	T	C
intronic	COG5	1	14438707	14438707	A	G
intronic	COG5	1	14443704	14443704	C	T
intronic	COG5	1	14444827	14444827	T	C
intronic	COG5	1	14446543	14446543	T	A
intronic	COG5	1	14451824	14451824	C	T
intronic	COG5	1	14453647	14453647	G	A
intronic	COG5	1	14456369	14456369	T	G
intronic	COG5	1	14456583	14456583	G	A
intronic	COG5	1	14456816	14456816	A	G
intronic	COG5	1	14457949	14457949	T	C
intronic	COG5	1	14462760	14462760	G	A
intronic	COG5	1	14464058	14464058	A	G
intronic	COG5	1	14468166	14468166	A	G
intronic	COG5	1	14478782	14478782	A	T
intronic	COG5	1	14480358	14480358	G	A
intronic	COG5	1	14482395	14482395	C	A
intronic	COG5	1	14483013	14483013	T	C
intronic	COG5	1	14483888	14483888	G	A
intronic	COG5	1	14488120	14488120	C	T
intronic	COG5	1	14491628	14491628	A	G
intronic	COG5	1	14492870	14492870	A	G
intronic	COG5	1	14496111	14496111	T	A
intronic	COG5	1	14498106	14498106	T	G
intronic	COG5	1	14504040	14504040	T	C
intronic	COG5	1	14508463	14508463	T	C
intronic	COG5	1	14511124	14511124	T	G
intronic	COG5	1	14519301	14519301	G	A
intronic	COG5	1	14520472	14520472	A	G
intronic	COG5	1	14531015	14531015	C	T
intronic	COG5	1	14531381	14531381	C	T
intronic	COG5	1	14533855	14533855	G	A
intronic	COG5	1	14536261	14536261	T	C
intronic	COG5	1	14540572	14540572	C	T
intronic	COG5	1	14543088	14543088	T	C
intronic	COG5	1	14544744	14544744	T	C
intronic	COG5	1	14551272	14551272	T	C
exonic	COG5	1	14552359	14552359	A	G
intergenic	COG5(dist=2974),MIR2126(dist=11633)	1	14556187	14556187	C	A
intergenic	COG5(dist=6923),MIR2126(dist=7684)	1	14560136	14560136	C	T
intergenic	COG5(dist=10498),MIR2126(dist=4109)	1	14563711	14563711	A	G
intronic	BCAP29	1	14569111	14569111	C	T
intronic	BCAP29	1	14581638	14581638	T	G
intronic	BCAP29	1	14583002	14583002	A	G
intronic	BCAP29	1	14586103	14586103	T	C
intronic	BCAP29	1	14588518	14588518	T	G
intronic	BCAP29	1	14589764	14589764	G	A
intronic	LAMB4	1	14776086	14776086	T	G
intronic	LAMB4	1	14776711	14776711	G	C
intronic	ERGIC2	1	14781524	14781524	C	T
exonic	ERGIC2	1	14786964	14786964	C	T
intronic	ERGIC2	1	14795521	14795521	A	C
intronic	ERGIC2	1	14796271	14796271	T	A
intronic	ERGIC2	1	14796818	14796818	G	A
downstream	ERGIC2(dist=699)	1	14801281	14801281	T	G
intergenic	ERGIC2(dist=1719),LRRK2(dist=5170)	1	14802301	14802301	C	T
intergenic	ERGIC2(dist=5523),LRRK2(dist=1366)	1	14806105	14806105	G	A
UTR3	LRRK2(NM_001287193:c.*517C>T)	1	14808464	14808464	G	A
intronic	LRRK2	1	14814570	14814570	A	C
intronic	LRRK2	1	14815360	14815360	T	C
intronic	LRRK2	1	14820310	14820310	C	A
exonic	LRRK2	1	14825660	14825660	T	C
intronic	LRRK2	1	14832306	14832306	T	G
intronic	LRRK2	1	14832837	14832837	T	C
intronic	LRRK2	1	14839177	14839177	C	T
intronic	LRRK2	1	14840476	14840476	T	C
intronic	LRRK2	1	14841062	14841062	A	G
intronic	LRRK2	1	14847214	14847214	G	A
intronic	LRRK2	1	14851606	14851606	A	G
intronic	LRRK2	1	14856987	14856987	T	C
intronic	LRRK2	1	14862288	14862288	T	C
intronic	LRRK2	1	14866388	14866388	A	G
intergenic	LRRK2(dist=1692),ABCD2(dist=207090)	1	14873251	14873251	G	A
intergenic	LRRK2(dist=18331),ABCD2(dist=190451)	1	14889890	14889890	C	T
intergenic	LRRK2(dist=24580),ABCD2(dist=184202)	1	14896139	14896139	A	G
intergenic	LRRK2(dist=31380),ABCD2(dist=177402)	1	14902939	14902939	G	A
intergenic	LRRK2(dist=32312),ABCD2(dist=176470)	1	14903871	14903871	C	T
intergenic	LRRK2(dist=36451),ABCD2(dist=172331)	1	14908010	14908010	C	T
intergenic	LRRK2(dist=39831),ABCD2(dist=168951)	1	14911390	14911390	C	G
intergenic	LRRK2(dist=43373),ABCD2(dist=165409)	1	14914932	14914932	A	G
intergenic	LRRK2(dist=45875),ABCD2(dist=162907)	1	14917434	14917434	T	A
intergenic	LRRK2(dist=49945),ABCD2(dist=158837)	1	14921504	14921504	C	A
intergenic	LRRK2(dist=55700),ABCD2(dist=153082)	1	14927259	14927259	C	T
intergenic	LRRK2(dist=58237),ABCD2(dist=150545)	1	14929796	14929796	C	A
intergenic	LRRK2(dist=60795),ABCD2(dist=147987)	1	14932354	14932354	G	A
intergenic	LRRK2(dist=61969),ABCD2(dist=146813)	1	14933528	14933528	T	C
intergenic	LRRK2(dist=65162),ABCD2(dist=143620)	1	14936721	14936721	T	G
intergenic	LRRK2(dist=66981),ABCD2(dist=141801)	1	14938540	14938540	C	T
intergenic	LRRK2(dist=72952),ABCD2(dist=135830)	1	14944511	14944511	G	C
intergenic	LRRK2(dist=81726),ABCD2(dist=127056)	1	14953285	14953285	G	A
intergenic	LRRK2(dist=82515),ABCD2(dist=126267)	1	14954074	14954074	C	T
intergenic	LRRK2(dist=82725),ABCD2(dist=126057)	1	14954284	14954284	C	T
intergenic	LRRK2(dist=83218),ABCD2(dist=125564)	1	14954777	14954777	C	T
intergenic	LRRK2(dist=84980),ABCD2(dist=123802)	1	14956539	14956539	T	C
intergenic	LRRK2(dist=87107),ABCD2(dist=121675)	1	14958666	14958666	G	A
intergenic	LRRK2(dist=91398),ABCD2(dist=117384)	1	14962957	14962957	C	T
intergenic	LRRK2(dist=98795),ABCD2(dist=109987)	1	14970354	14970354	T	G
intergenic	LRRK2(dist=100564),ABCD2(dist=108218)	1	14972123	14972123	A	C
intergenic	LRRK2(dist=102458),ABCD2(dist=106324)	1	14974017	14974017	G	A
intergenic	LRRK2(dist=102866),ABCD2(dist=105916)	1	14974425	14974425	C	T
intergenic	LRRK2(dist=122716),ABCD2(dist=86066)	1	14994275	14994275	G	A
intergenic	LRRK2(dist=128783),ABCD2(dist=79999)	1	15000342	15000342	A	C
intergenic	LRRK2(dist=131015),ABCD2(dist=77767)	1	15002574	15002574	C	T
intergenic	LRRK2(dist=135129),ABCD2(dist=73653)	1	15006688	15006688	C	T
intergenic	LRRK2(dist=138216),ABCD2(dist=70566)	1	15009775	15009775	C	T
intergenic	LRRK2(dist=140803),ABCD2(dist=67979)	1	15012362	15012362	A	G
intergenic	LRRK2(dist=141803),ABCD2(dist=66979)	1	15013362	15013362	G	A
intergenic	LRRK2(dist=147250),ABCD2(dist=61532)	1	15018809	15018809	G	A
intergenic	LRRK2(dist=148592),ABCD2(dist=60190)	1	15020151	15020151	A	G
intergenic	LRRK2(dist=157556),ABCD2(dist=51226)	1	15029115	15029115	G	A
intergenic	LRRK2(dist=162038),ABCD2(dist=46744)	1	15033597	15033597	G	A
intergenic	LRRK2(dist=163103),ABCD2(dist=45679)	1	15034662	15034662	C	T
intergenic	LRRK2(dist=164886),ABCD2(dist=43896)	1	15036445	15036445	C	T
intergenic	LRRK2(dist=168281),ABCD2(dist=40501)	1	15039840	15039840	T	C
intergenic	LRRK2(dist=174817),ABCD2(dist=33965)	1	15046376	15046376	G	C
intergenic	LRRK2(dist=174849),ABCD2(dist=33933)	1	15046408	15046408	G	A
intergenic	LRRK2(dist=179257),ABCD2(dist=29525)	1	15050816	15050816	T	C
intergenic	LRRK2(dist=181421),ABCD2(dist=27361)	1	15052980	15052980	C	T
intergenic	LRRK2(dist=183767),ABCD2(dist=25015)	1	15055326	15055326	C	T
intergenic	LRRK2(dist=187478),ABCD2(dist=21304)	1	15059037	15059037	C	T
intergenic	LRRK2(dist=188058),ABCD2(dist=20724)	1	15059617	15059617	G	A
intergenic	LRRK2(dist=189546),ABCD2(dist=19236)	1	15061105	15061105	A	T
intergenic	LRRK2(dist=202869),ABCD2(dist=5913)	1	15074428	15074428	A	G
intronic	ABCD2	1	15081956	15081956	C	T
intergenic	TBC1D22A(dist=11493),NONE(dist=NONE)	1	16164166	16164166	A	G
intergenic	TBC1D22A(dist=13711),NONE(dist=NONE)	1	16166384	16166384	A	G
intergenic	TBC1D22A(dist=14795),NONE(dist=NONE)	1	16167468	16167468	A	G
intergenic	TBC1D22A(dist=15041),NONE(dist=NONE)	1	16167714	16167714	A	G
intergenic	TBC1D22A(dist=23097),NONE(dist=NONE)	1	16175770	16175770	C	A
intergenic	TBC1D22A(dist=26106),NONE(dist=NONE)	1	16178779	16178779	G	C
intergenic	TBC1D22A(dist=27427),NONE(dist=NONE)	1	16180100	16180100	A	G
intergenic	TBC1D22A(dist=28924),NONE(dist=NONE)	1	16181597	16181597	C	G
intergenic	TBC1D22A(dist=34720),NONE(dist=NONE)	1	16187393	16187393	T	C
intergenic	TBC1D22A(dist=40022),NONE(dist=NONE)	1	16192695	16192695	C	G
intergenic	TBC1D22A(dist=41730),NONE(dist=NONE)	1	16194403	16194403	A	G
intergenic	TBC1D22A(dist=42545),NONE(dist=NONE)	1	16195218	16195218	G	A
intergenic	TBC1D22A(dist=50411),NONE(dist=NONE)	1	16203084	16203084	C	A
intergenic	TBC1D22A(dist=54916),NONE(dist=NONE)	1	16207589	16207589	C	T
intergenic	TBC1D22A(dist=57707),NONE(dist=NONE)	1	16210380	16210380	G	A
intergenic	TBC1D22A(dist=62221),NONE(dist=NONE)	1	16214894	16214894	G	C
intergenic	TBC1D22A(dist=65523),NONE(dist=NONE)	1	16218196	16218196	G	T
intergenic	TBC1D22A(dist=66948),NONE(dist=NONE)	1	16219621	16219621	C	T
intergenic	TBC1D22A(dist=67712),NONE(dist=NONE)	1	16220385	16220385	G	A
intergenic	TBC1D22A(dist=68082),NONE(dist=NONE)	1	16220755	16220755	T	C
intergenic	TBC1D22A(dist=68689),NONE(dist=NONE)	1	16221362	16221362	A	C
intergenic	TBC1D22A(dist=75547),NONE(dist=NONE)	1	16228220	16228220	C	T
intergenic	TBC1D22A(dist=82659),NONE(dist=NONE)	1	16235332	16235332	T	C
intergenic	TBC1D22A(dist=86968),NONE(dist=NONE)	1	16239641	16239641	T	C
intergenic	TBC1D22A(dist=87459),NONE(dist=NONE)	1	16240132	16240132	C	T
intergenic	TBC1D22A(dist=91624),NONE(dist=NONE)	1	16244297	16244297	T	C
intergenic	TBC1D22A(dist=95744),NONE(dist=NONE)	1	16248417	16248417	G	A
intergenic	TBC1D22A(dist=101293),NONE(dist=NONE)	1	16253966	16253966	A	G
intergenic	TBC1D22A(dist=102824),NONE(dist=NONE)	1	16255497	16255497	C	T
intergenic	TBC1D22A(dist=116273),NONE(dist=NONE)	1	16268946	16268946	C	T
intergenic	TBC1D22A(dist=118023),NONE(dist=NONE)	1	16270696	16270696	G	T
intergenic	TBC1D22A(dist=118937),NONE(dist=NONE)	1	16271610	16271610	C	T
intergenic	TBC1D22A(dist=119425),NONE(dist=NONE)	1	16272098	16272098	C	T
intergenic	TBC1D22A(dist=121544),NONE(dist=NONE)	1	16274217	16274217	T	C
intergenic	TBC1D22A(dist=123924),NONE(dist=NONE)	1	16276597	16276597	A	G
intergenic	TBC1D22A(dist=130857),NONE(dist=NONE)	1	16283530	16283530	G	C
intergenic	TBC1D22A(dist=131422),NONE(dist=NONE)	1	16284095	16284095	G	A
intergenic	TBC1D22A(dist=142320),NONE(dist=NONE)	1	16294993	16294993	A	G
intergenic	TBC1D22A(dist=149656),NONE(dist=NONE)	1	16302329	16302329	C	T
intergenic	TBC1D22A(dist=150467),NONE(dist=NONE)	1	16303140	16303140	G	A
intergenic	TBC1D22A(dist=157208),NONE(dist=NONE)	1	16309881	16309881	A	G
intergenic	TBC1D22A(dist=166975),NONE(dist=NONE)	1	16319648	16319648	A	G
intergenic	TBC1D22A(dist=167175),NONE(dist=NONE)	1	16319848	16319848	A	T
intergenic	TBC1D22A(dist=173444),NONE(dist=NONE)	1	16326117	16326117	A	C
intergenic	TBC1D22A(dist=184521),NONE(dist=NONE)	1	16337194	16337194	T	G
intergenic	TBC1D22A(dist=188946),NONE(dist=NONE)	1	16341619	16341619	T	C
intergenic	TBC1D22A(dist=192735),NONE(dist=NONE)	1	16345408	16345408	G	T
intergenic	TBC1D22A(dist=195777),NONE(dist=NONE)	1	16348450	16348450	T	C
intergenic	TBC1D22A(dist=200968),NONE(dist=NONE)	1	16353641	16353641	C	A
intergenic	TBC1D22A(dist=202347),NONE(dist=NONE)	1	16355020	16355020	G	A
intergenic	TBC1D22A(dist=205437),NONE(dist=NONE)	1	16358110	16358110	T	C
intergenic	TBC1D22A(dist=206926),NONE(dist=NONE)	1	16359599	16359599	A	G
intergenic	TBC1D22A(dist=214010),NONE(dist=NONE)	1	16366683	16366683	C	G
intergenic	TBC1D22A(dist=215508),NONE(dist=NONE)	1	16368181	16368181	T	C
intergenic	TBC1D22A(dist=218049),NONE(dist=NONE)	1	16370722	16370722	C	T
intergenic	TBC1D22A(dist=218571),NONE(dist=NONE)	1	16371244	16371244	A	G
intergenic	TBC1D22A(dist=220877),NONE(dist=NONE)	1	16373550	16373550	C	T
intergenic	TBC1D22A(dist=227985),NONE(dist=NONE)	1	16380658	16380658	C	T
intergenic	TBC1D22A(dist=228273),NONE(dist=NONE)	1	16380946	16380946	G	C
intergenic	TBC1D22A(dist=229053),NONE(dist=NONE)	1	16381726	16381726	C	G
intergenic	TBC1D22A(dist=229403),NONE(dist=NONE)	1	16382076	16382076	G	A
intergenic	TBC1D22A(dist=232266),NONE(dist=NONE)	1	16384939	16384939	C	T
intergenic	TBC1D22A(dist=235563),NONE(dist=NONE)	1	16388236	16388236	T	C
intergenic	TBC1D22A(dist=238493),NONE(dist=NONE)	1	16391166	16391166	A	C
intergenic	TBC1D22A(dist=251196),NONE(dist=NONE)	1	16403869	16403869	C	T
intergenic	TBC1D22A(dist=257403),NONE(dist=NONE)	1	16410076	16410076	A	G
intergenic	TBC1D22A(dist=258556),NONE(dist=NONE)	1	16411229	16411229	T	A
intergenic	TBC1D22A(dist=260466),NONE(dist=NONE)	1	16413139	16413139	T	C
intergenic	TBC1D22A(dist=261923),NONE(dist=NONE)	1	16414596	16414596	A	G
intergenic	TBC1D22A(dist=262697),NONE(dist=NONE)	1	16415370	16415370	C	T
intergenic	TBC1D22A(dist=267821),NONE(dist=NONE)	1	16420494	16420494	T	C
intergenic	TBC1D22A(dist=274686),NONE(dist=NONE)	1	16427359	16427359	G	A
intergenic	TBC1D22A(dist=279556),NONE(dist=NONE)	1	16432229	16432229	T	C
intergenic	TBC1D22A(dist=281840),NONE(dist=NONE)	1	16434513	16434513	G	T
intergenic	TFEC(dist=138589),FOXP2(dist=418039)	1	25428268	25428268	T	C
intergenic	TFEC(dist=139850),FOXP2(dist=416778)	1	25429529	25429529	T	C
intergenic	TFEC(dist=143500),FOXP2(dist=413128)	1	25433179	25433179	G	C
intergenic	TFEC(dist=144866),FOXP2(dist=411762)	1	25434545	25434545	C	T
intergenic	TFEC(dist=146372),FOXP2(dist=410256)	1	25436051	25436051	T	C
intergenic	TFEC(dist=150129),FOXP2(dist=406499)	1	25439808	25439808	G	A
intergenic	TFEC(dist=154259),FOXP2(dist=402369)	1	25443938	25443938	C	A
intergenic	TFEC(dist=155857),FOXP2(dist=400771)	1	25445536	25445536	C	T
intergenic	TFEC(dist=162163),FOXP2(dist=394465)	1	25451842	25451842	A	G
intergenic	TFEC(dist=166228),FOXP2(dist=390400)	1	25455907	25455907	C	T
intergenic	TFEC(dist=168278),FOXP2(dist=388350)	1	25457957	25457957	T	C
intergenic	TFEC(dist=175564),FOXP2(dist=381064)	1	25465243	25465243	T	C
intergenic	TFEC(dist=178471),FOXP2(dist=378157)	1	25468150	25468150	G	A
intergenic	TFEC(dist=183455),FOXP2(dist=373173)	1	25473134	25473134	C	A
intergenic	TFEC(dist=185166),FOXP2(dist=371462)	1	25474845	25474845	T	C
intergenic	TFEC(dist=192134),FOXP2(dist=364494)	1	25481813	25481813	T	G
intergenic	TFEC(dist=193259),FOXP2(dist=363369)	1	25482938	25482938	G	A
intergenic	TFEC(dist=193951),FOXP2(dist=362677)	1	25483630	25483630	T	G
intergenic	TFEC(dist=197601),FOXP2(dist=359027)	1	25487280	25487280	A	G
intergenic	TFEC(dist=199245),FOXP2(dist=357383)	1	25488924	25488924	A	G
intergenic	TFEC(dist=200438),FOXP2(dist=356190)	1	25490117	25490117	A	G
intergenic	TFEC(dist=201325),FOXP2(dist=355303)	1	25491004	25491004	A	G
intergenic	TFEC(dist=203580),FOXP2(dist=353048)	1	25493259	25493259	T	A
intergenic	TFEC(dist=221321),FOXP2(dist=335307)	1	25511000	25511000	C	T
intergenic	TFEC(dist=224604),FOXP2(dist=332024)	1	25514283	25514283	A	G
intergenic	TFEC(dist=230029),FOXP2(dist=326599)	1	25519708	25519708	C	T
intergenic	TFEC(dist=233129),FOXP2(dist=323499)	1	25522808	25522808	A	G
intergenic	TFEC(dist=235627),FOXP2(dist=321001)	1	25525306	25525306	C	T
intergenic	TFEC(dist=243160),FOXP2(dist=313468)	1	25532839	25532839	A	G
intergenic	TFEC(dist=246724),FOXP2(dist=309904)	1	25536403	25536403	T	C
intergenic	TFEC(dist=248232),FOXP2(dist=308396)	1	25537911	25537911	T	C
intergenic	TFEC(dist=258055),FOXP2(dist=298573)	1	25547734	25547734	T	G
intergenic	TFEC(dist=260221),FOXP2(dist=296407)	1	25549900	25549900	A	G
intergenic	TFEC(dist=271047),FOXP2(dist=285581)	1	25560726	25560726	C	T
intergenic	TFEC(dist=275181),FOXP2(dist=281447)	1	25564860	25564860	C	T
intergenic	TFEC(dist=283643),FOXP2(dist=272985)	1	25573322	25573322	G	A
intergenic	TFEC(dist=288590),FOXP2(dist=268038)	1	25578269	25578269	G	A
intergenic	TFEC(dist=303282),FOXP2(dist=253346)	1	25592961	25592961	T	C
intergenic	TFEC(dist=308693),FOXP2(dist=247935)	1	25598372	25598372	G	T
intergenic	TFEC(dist=309559),FOXP2(dist=247069)	1	25599238	25599238	T	C
intergenic	TFEC(dist=311643),FOXP2(dist=244985)	1	25601322	25601322	C	G
intergenic	TFEC(dist=319052),FOXP2(dist=237576)	1	25608731	25608731	G	A
intergenic	TFEC(dist=324483),FOXP2(dist=232145)	1	25614162	25614162	C	G
intergenic	TFEC(dist=327023),FOXP2(dist=229605)	1	25616702	25616702	A	G
intergenic	TFEC(dist=331273),FOXP2(dist=225355)	1	25620952	25620952	G	A
intergenic	TFEC(dist=333124),FOXP2(dist=223504)	1	25622803	25622803	G	A
intergenic	TFEC(dist=337620),FOXP2(dist=219008)	1	25627299	25627299	A	G
intergenic	TFEC(dist=338368),FOXP2(dist=218260)	1	25628047	25628047	C	A
intergenic	TFEC(dist=341410),FOXP2(dist=215218)	1	25631089	25631089	T	C
intergenic	TFEC(dist=346107),FOXP2(dist=210521)	1	25635786	25635786	C	A
intergenic	PPHLN1(dist=343185),IRAK4(dist=77222)	1	29935482	29935482	C	T
intergenic	PPHLN1(dist=348109),IRAK4(dist=72298)	1	29940406	29940406	T	G
intergenic	PPHLN1(dist=349970),IRAK4(dist=70437)	1	29942267	29942267	T	C
intergenic	PPHLN1(dist=360770),IRAK4(dist=59637)	1	29953067	29953067	G	C
intergenic	PPHLN1(dist=366114),IRAK4(dist=54293)	1	29958411	29958411	G	A
intergenic	PPHLN1(dist=366463),IRAK4(dist=53944)	1	29958760	29958760	A	T
intergenic	PPHLN1(dist=369172),IRAK4(dist=51235)	1	29961469	29961469	A	C
intergenic	PPHLN1(dist=372771),IRAK4(dist=47636)	1	29965068	29965068	G	A
intergenic	PPHLN1(dist=377448),IRAK4(dist=42959)	1	29969745	29969745	T	G
intergenic	PPHLN1(dist=378680),IRAK4(dist=41727)	1	29970977	29970977	G	A
intergenic	PPHLN1(dist=382602),IRAK4(dist=37805)	1	29974899	29974899	T	C
intergenic	PPHLN1(dist=384490),IRAK4(dist=35917)	1	29976787	29976787	T	G
intergenic	PPHLN1(dist=384641),IRAK4(dist=35766)	1	29976938	29976938	T	C
intergenic	PPHLN1(dist=390410),IRAK4(dist=29997)	1	29982707	29982707	A	G
intergenic	PPHLN1(dist=391677),IRAK4(dist=28730)	1	29983974	29983974	G	A
intergenic	PPHLN1(dist=397151),IRAK4(dist=23256)	1	29989448	29989448	A	T
intergenic	PPHLN1(dist=402902),IRAK4(dist=17505)	1	29995199	29995199	G	T
intergenic	PPHLN1(dist=406712),IRAK4(dist=13695)	1	29999009	29999009	T	C
intergenic	PPHLN1(dist=407032),IRAK4(dist=13375)	1	29999329	29999329	C	T
intergenic	PPHLN1(dist=409525),IRAK4(dist=10882)	1	30001822	30001822	A	C
intergenic	PPHLN1(dist=411582),IRAK4(dist=8825)	1	30003879	30003879	G	A
intergenic	PPHLN1(dist=411723),IRAK4(dist=8684)	1	30004020	30004020	C	A
intronic	IRAK4	1	30015537	30015537	T	G
UTR3	IRAK4(NM_001030738:c.*106A>G)	1	30020036	30020036	A	G
UTR3	TWF1(NM_001278095:c.*1330A>G)	1	30026970	30026970	T	C
UTR3	TWF1(NM_001278095:c.*939G>A)	1	30027361	30027361	C	T
intronic	TWF1	1	30030515	30030515	A	G
intronic	TWF1	1	30033080	30033080	G	C
intronic	TWF1	1	30040538	30040538	A	G
intergenic	TWF1(dist=16630),NELL2(dist=224464)	1	30060483	30060483	C	G
intergenic	TWF1(dist=21402),NELL2(dist=219692)	1	30065255	30065255	T	C
intergenic	TWF1(dist=25255),NELL2(dist=215839)	1	30069108	30069108	G	A
intergenic	TWF1(dist=25574),NELL2(dist=215520)	1	30069427	30069427	T	C
intergenic	TWF1(dist=35288),NELL2(dist=205806)	1	30079141	30079141	T	C
intergenic	TWF1(dist=38266),NELL2(dist=202828)	1	30082119	30082119	G	A
intergenic	TWF1(dist=40016),NELL2(dist=201078)	1	30083869	30083869	A	G
intergenic	TWF1(dist=43508),NELL2(dist=197586)	1	30087361	30087361	C	A
intergenic	TWF1(dist=45199),NELL2(dist=195895)	1	30089052	30089052	A	G
intergenic	TWF1(dist=49905),NELL2(dist=191189)	1	30093758	30093758	A	G
intergenic	TWF1(dist=50893),NELL2(dist=190201)	1	30094746	30094746	G	C
intergenic	TWF1(dist=58409),NELL2(dist=182685)	1	30102262	30102262	T	C
intergenic	TWF1(dist=60831),NELL2(dist=180263)	1	30104684	30104684	T	G
intergenic	TWF1(dist=61865),NELL2(dist=179229)	1	30105718	30105718	A	G
intergenic	TWF1(dist=63783),NELL2(dist=177311)	1	30107636	30107636	T	C
intergenic	TWF1(dist=68543),NELL2(dist=172551)	1	30112396	30112396	G	A
intergenic	TWF1(dist=69312),NELL2(dist=171782)	1	30113165	30113165	A	G
intergenic	TWF1(dist=72760),NELL2(dist=168334)	1	30116613	30116613	T	C
intergenic	TWF1(dist=73782),NELL2(dist=167312)	1	30117635	30117635	G	A
intergenic	TWF1(dist=76431),NELL2(dist=164663)	1	30120284	30120284	T	C
intergenic	TWF1(dist=76946),NELL2(dist=164148)	1	30120799	30120799	A	G
intergenic	TWF1(dist=87374),NELL2(dist=153720)	1	30131227	30131227	T	C
intergenic	TWF1(dist=94847),NELL2(dist=146247)	1	30138700	30138700	A	C
intergenic	TWF1(dist=104423),NELL2(dist=136671)	1	30148276	30148276	C	T
intergenic	TWF1(dist=109327),NELL2(dist=131767)	1	30153180	30153180	T	C
intergenic	TWF1(dist=113711),NELL2(dist=127383)	1	30157564	30157564	C	G
intergenic	TWF1(dist=117823),NELL2(dist=123271)	1	30161676	30161676	C	T
intergenic	TWF1(dist=121195),NELL2(dist=119899)	1	30165048	30165048	A	G
intergenic	TWF1(dist=122313),NELL2(dist=118781)	1	30166166	30166166	G	C
intergenic	TWF1(dist=124450),NELL2(dist=116644)	1	30168303	30168303	G	A
intergenic	TWF1(dist=127589),NELL2(dist=113505)	1	30171442	30171442	G	A
intergenic	TWF1(dist=131354),NELL2(dist=109740)	1	30175207	30175207	G	A
intergenic	TWF1(dist=139843),NELL2(dist=101251)	1	30183696	30183696	C	T
intergenic	TWF1(dist=146751),NELL2(dist=94343)	1	30190604	30190604	G	A
intergenic	TWF1(dist=149385),NELL2(dist=91709)	1	30193238	30193238	T	C
intergenic	TWF1(dist=150083),NELL2(dist=91011)	1	30193936	30193936	A	G
intergenic	TWF1(dist=151725),NELL2(dist=89369)	1	30195578	30195578	A	G
intergenic	TWF1(dist=153052),NELL2(dist=88042)	1	30196905	30196905	A	G
intergenic	TWF1(dist=153945),NELL2(dist=87149)	1	30197798	30197798	C	T
intergenic	TWF1(dist=156088),NELL2(dist=85006)	1	30199941	30199941	C	T
intergenic	TWF1(dist=161464),NELL2(dist=79630)	1	30205317	30205317	A	G
intergenic	TWF1(dist=162300),NELL2(dist=78794)	1	30206153	30206153	C	T
intergenic	TWF1(dist=164624),NELL2(dist=76470)	1	30208477	30208477	T	G
intergenic	TWF1(dist=167226),NELL2(dist=73868)	1	30211079	30211079	C	A
intergenic	TWF1(dist=168017),NELL2(dist=73077)	1	30211870	30211870	A	G
intergenic	TWF1(dist=168569),NELL2(dist=72525)	1	30212422	30212422	T	A
intergenic	TWF1(dist=169921),NELL2(dist=71173)	1	30213774	30213774	C	T
intergenic	TWF1(dist=204884),NELL2(dist=36210)	1	30248737	30248737	G	A
intergenic	TWF1(dist=209238),NELL2(dist=31856)	1	30253091	30253091	T	C
intergenic	TWF1(dist=217274),NELL2(dist=23820)	1	30261127	30261127	G	A
intergenic	TWF1(dist=221872),NELL2(dist=19222)	1	30265725	30265725	G	A
intergenic	TWF1(dist=224842),NELL2(dist=16252)	1	30268695	30268695	T	C
intergenic	TWF1(dist=224945),NELL2(dist=16149)	1	30268798	30268798	T	C
intergenic	TWF1(dist=226096),NELL2(dist=14998)	1	30269949	30269949	C	T
intergenic	TWF1(dist=230961),NELL2(dist=10133)	1	30274814	30274814	G	A
intergenic	TWF1(dist=234941),NELL2(dist=6153)	1	30278794	30278794	A	G
intergenic	TWF1(dist=236863),NELL2(dist=4231)	1	30280716	30280716	C	T
intergenic	TWF1(dist=239232),NELL2(dist=1862)	1	30283085	30283085	T	C
intronic	NELL2	1	30288161	30288161	G	A
intronic	NELL2	1	30292475	30292475	G	A
intronic	NELL2	1	30293807	30293807	C	G
intronic	NELL2	1	30298476	30298476	A	G
intronic	NELL2	1	30300804	30300804	T	C
intronic	NELL2	1	30303096	30303096	G	T
intronic	NELL2	1	30305033	30305033	C	A
intronic	NELL2	1	30305403	30305403	G	A
intronic	NELL2	1	30309608	30309608	G	T
intronic	NELL2	1	30310888	30310888	A	G
intronic	NELL2	1	30313261	30313261	C	G
intronic	NELL2	1	30317357	30317357	C	A
intronic	NELL2	1	30319711	30319711	T	C
intronic	NELL2	1	30326718	30326718	C	T
intronic	NELL2	1	30327173	30327173	C	T
intronic	NELL2	1	30328824	30328824	T	C
intronic	NELL2	1	30337652	30337652	T	G
intronic	NELL2	1	30343481	30343481	A	G
intronic	NELL2	1	30346221	30346221	A	G
intronic	NELL2	1	30351665	30351665	C	T
intronic	NELL2	1	30352060	30352060	A	G
intronic	NELL2	1	30352235	30352235	A	G
intronic	NELL2	1	30360927	30360927	C	T
intronic	NELL2	1	30366137	30366137	G	T
intronic	NELL2	1	30372643	30372643	C	T
intronic	NELL2	1	30380507	30380507	A	T
intronic	NELL2	1	30383215	30383215	C	T
intronic	NELL2	1	30392354	30392354	C	T
intronic	NELL2	1	30392557	30392557	T	C
intronic	NELL2	1	30399530	30399530	A	G
intronic	NELL2	1	30400497	30400497	C	A
intronic	NELL2	1	30405121	30405121	C	G
upstream	NELL2(dist=946)	1	30406458	30406458	A	G
intergenic	NELL2(dist=5958),PRLL(dist=60977)	1	30411470	30411470	G	T
intergenic	NELL2(dist=7492),PRLL(dist=59443)	1	30413004	30413004	C	T
intergenic	NELL2(dist=8056),PRLL(dist=58879)	1	30413568	30413568	A	G
intergenic	NELL2(dist=8408),PRLL(dist=58527)	1	30413920	30413920	A	G
intergenic	NELL2(dist=11584),PRLL(dist=55351)	1	30417096	30417096	G	A
intergenic	NELL2(dist=12605),PRLL(dist=54330)	1	30418117	30418117	T	C
intergenic	NELL2(dist=16037),PRLL(dist=50898)	1	30421549	30421549	A	G
intergenic	NELL2(dist=19469),PRLL(dist=47466)	1	30424981	30424981	A	G
intergenic	NELL2(dist=20842),PRLL(dist=46093)	1	30426354	30426354	T	C
intergenic	NELL2(dist=27759),PRLL(dist=39176)	1	30433271	30433271	A	C
intergenic	NELL2(dist=32757),PRLL(dist=34178)	1	30438269	30438269	G	A
intergenic	NELL2(dist=39678),PRLL(dist=27257)	1	30445190	30445190	A	G
intergenic	NELL2(dist=46814),PRLL(dist=20121)	1	30452326	30452326	G	A
intergenic	NELL2(dist=46858),PRLL(dist=20077)	1	30452370	30452370	G	A
intergenic	NELL2(dist=47574),PRLL(dist=19361)	1	30453086	30453086	G	A
intergenic	NELL2(dist=50870),PRLL(dist=16065)	1	30456382	30456382	T	C
intergenic	NELL2(dist=57520),PRLL(dist=9415)	1	30463032	30463032	T	C
intergenic	NELL2(dist=62692),PRLL(dist=4243)	1	30468204	30468204	T	C
intergenic	NELL2(dist=64112),PRLL(dist=2823)	1	30469624	30469624	C	T
exonic	PRLL	1	30474182	30474182	T	C
intergenic	PRLL(dist=1934),DBX2(dist=4433)	1	30478251	30478251	A	G
exonic	DBX2	1	30484210	30484210	T	G
intronic	DBX2	1	30485759	30485759	A	G
intronic	DBX2	1	30489699	30489699	T	A
intronic	DBX2	1	30490115	30490115	C	T
intronic	DBX2	1	30494061	30494061	T	C
intronic	DBX2	1	30500332	30500332	T	C
intronic	DBX2	1	30502070	30502070	C	T
intergenic	DBX2(dist=15116),SCAF11(dist=288656)	1	30518004	30518004	A	G
intergenic	DBX2(dist=21698),SCAF11(dist=282074)	1	30524586	30524586	G	T
intergenic	DBX2(dist=27005),SCAF11(dist=276767)	1	30529893	30529893	C	T
intergenic	DBX2(dist=30869),SCAF11(dist=272903)	1	30533757	30533757	T	C
intergenic	DBX2(dist=37724),SCAF11(dist=266048)	1	30540612	30540612	G	A
intergenic	DBX2(dist=41540),SCAF11(dist=262232)	1	30544428	30544428	C	T
intergenic	DBX2(dist=67946),SCAF11(dist=235826)	1	30570834	30570834	C	T
intergenic	DBX2(dist=67971),SCAF11(dist=235801)	1	30570859	30570859	G	A
intergenic	DBX2(dist=72484),SCAF11(dist=231288)	1	30575372	30575372	T	C
intergenic	DBX2(dist=77092),SCAF11(dist=226680)	1	30579980	30579980	C	T
intergenic	DBX2(dist=81556),SCAF11(dist=222216)	1	30584444	30584444	A	G
intergenic	DBX2(dist=88473),SCAF11(dist=215299)	1	30591361	30591361	T	C
intergenic	DBX2(dist=97251),SCAF11(dist=206521)	1	30600139	30600139	C	T
intergenic	DBX2(dist=99072),SCAF11(dist=204700)	1	30601960	30601960	C	G
intergenic	DBX2(dist=103716),SCAF11(dist=200056)	1	30606604	30606604	G	A
intergenic	DBX2(dist=108853),SCAF11(dist=194919)	1	30611741	30611741	A	G
intergenic	DBX2(dist=112959),SCAF11(dist=190813)	1	30615847	30615847	T	C
intergenic	DBX2(dist=115690),SCAF11(dist=188082)	1	30618578	30618578	G	A
intergenic	DBX2(dist=121122),SCAF11(dist=182650)	1	30624010	30624010	G	A
intergenic	DBX2(dist=122402),SCAF11(dist=181370)	1	30625290	30625290	T	C
intergenic	DBX2(dist=124615),SCAF11(dist=179157)	1	30627503	30627503	T	C
intergenic	DBX2(dist=125690),SCAF11(dist=178082)	1	30628578	30628578	C	G
intergenic	DBX2(dist=126332),SCAF11(dist=177440)	1	30629220	30629220	A	G
intergenic	DBX2(dist=128997),SCAF11(dist=174775)	1	30631885	30631885	T	C
intergenic	DBX2(dist=132387),SCAF11(dist=171385)	1	30635275	30635275	A	G
intergenic	DBX2(dist=140923),SCAF11(dist=162849)	1	30643811	30643811	C	T
intergenic	DBX2(dist=141454),SCAF11(dist=162318)	1	30644342	30644342	C	T
intergenic	DBX2(dist=145928),SCAF11(dist=157844)	1	30648816	30648816	T	C
intergenic	DBX2(dist=154011),SCAF11(dist=149761)	1	30656899	30656899	C	G
intergenic	DBX2(dist=155571),SCAF11(dist=148201)	1	30658459	30658459	G	A
intergenic	DBX2(dist=156882),SCAF11(dist=146890)	1	30659770	30659770	A	G
intergenic	DBX2(dist=158265),SCAF11(dist=145507)	1	30661153	30661153	G	T
intergenic	DBX2(dist=162388),SCAF11(dist=141384)	1	30665276	30665276	A	G
intergenic	DBX2(dist=165988),SCAF11(dist=137784)	1	30668876	30668876	T	C
intergenic	DBX2(dist=174599),SCAF11(dist=129173)	1	30677487	30677487	C	G
intergenic	DBX2(dist=175880),SCAF11(dist=127892)	1	30678768	30678768	C	T
intergenic	DBX2(dist=176508),SCAF11(dist=127264)	1	30679396	30679396	G	C
intergenic	DBX2(dist=176606),SCAF11(dist=127166)	1	30679494	30679494	G	A
intergenic	DBX2(dist=181868),SCAF11(dist=121904)	1	30684756	30684756	C	T
intergenic	DBX2(dist=184515),SCAF11(dist=119257)	1	30687403	30687403	C	A
intergenic	DBX2(dist=190193),SCAF11(dist=113579)	1	30693081	30693081	G	C
intergenic	DBX2(dist=198822),SCAF11(dist=104950)	1	30701710	30701710	G	A
intergenic	DBX2(dist=202925),SCAF11(dist=100847)	1	30705813	30705813	G	T
intergenic	DBX2(dist=203803),SCAF11(dist=99969)	1	30706691	30706691	A	T
intergenic	DBX2(dist=208903),SCAF11(dist=94869)	1	30711791	30711791	G	A
intergenic	DBX2(dist=210173),SCAF11(dist=93599)	1	30713061	30713061	T	C
intergenic	DBX2(dist=211211),SCAF11(dist=92561)	1	30714099	30714099	G	A
intergenic	DBX2(dist=215467),SCAF11(dist=88305)	1	30718355	30718355	T	A
intergenic	DBX2(dist=220861),SCAF11(dist=82911)	1	30723749	30723749	A	G
intergenic	DBX2(dist=222219),SCAF11(dist=81553)	1	30725107	30725107	A	G
intergenic	DBX2(dist=227792),SCAF11(dist=75980)	1	30730680	30730680	T	C
intergenic	DBX2(dist=231293),SCAF11(dist=72479)	1	30734181	30734181	C	T
intergenic	DBX2(dist=234707),SCAF11(dist=69065)	1	30737595	30737595	C	G
intergenic	DBX2(dist=237194),SCAF11(dist=66578)	1	30740082	30740082	A	G
intergenic	DBX2(dist=239720),SCAF11(dist=64052)	1	30742608	30742608	G	A
intergenic	DBX2(dist=249277),SCAF11(dist=54495)	1	30752165	30752165	T	C
intergenic	DBX2(dist=252133),SCAF11(dist=51639)	1	30755021	30755021	C	A
intergenic	DBX2(dist=256638),SCAF11(dist=47134)	1	30759526	30759526	G	A
intergenic	DBX2(dist=266220),SCAF11(dist=37552)	1	30769108	30769108	T	C
intergenic	DBX2(dist=268862),SCAF11(dist=34910)	1	30771750	30771750	C	G
intergenic	DBX2(dist=273629),SCAF11(dist=30143)	1	30776517	30776517	T	A
intergenic	DBX2(dist=277569),SCAF11(dist=26203)	1	30780457	30780457	G	A
intergenic	DBX2(dist=279526),SCAF11(dist=24246)	1	30782414	30782414	C	T
intergenic	DBX2(dist=280385),SCAF11(dist=23387)	1	30783273	30783273	T	C
intergenic	DBX2(dist=281250),SCAF11(dist=22522)	1	30784138	30784138	G	A
intergenic	DBX2(dist=281876),SCAF11(dist=21896)	1	30784764	30784764	C	T
intergenic	DBX2(dist=287259),SCAF11(dist=16513)	1	30790147	30790147	A	C
intergenic	DBX2(dist=299663),SCAF11(dist=4109)	1	30802551	30802551	G	A
UTR3	SCAF11(NM_001195570:c.*1040A>G)	1	30808285	30808285	T	C
intronic	SCAF11	1	30814556	30814556	G	A
intronic	SCAF11	1	30819606	30819606	C	A
intronic	SCAF11	1	30823713	30823713	C	T
exonic	SCAF11	1	30828221	30828221	C	T
intronic	SCAF11	1	30832010	30832010	A	C
intronic	SCAF11	1	30835149	30835149	G	A
intergenic	SCAF11(dist=2144),SLC38A1(dist=39576)	1	30839806	30839806	C	T
intergenic	SCAF11(dist=2913),SLC38A1(dist=38807)	1	30840575	30840575	A	C
intergenic	SCAF11(dist=7243),SLC38A1(dist=34477)	1	30844905	30844905	A	G
intergenic	SCAF11(dist=8049),SLC38A1(dist=33671)	1	30845711	30845711	C	T
intergenic	SCAF11(dist=9335),SLC38A1(dist=32385)	1	30846997	30846997	G	A
intergenic	SCAF11(dist=16093),SLC38A1(dist=25627)	1	30853755	30853755	G	A
intergenic	SCAF11(dist=16427),SLC38A1(dist=25293)	1	30854089	30854089	G	A
intergenic	SCAF11(dist=19389),SLC38A1(dist=22331)	1	30857051	30857051	C	G
intergenic	SCAF11(dist=25513),SLC38A1(dist=16207)	1	30863175	30863175	G	A
intergenic	SCAF11(dist=27392),SLC38A1(dist=14328)	1	30865054	30865054	G	C
intergenic	SCAF11(dist=30137),SLC38A1(dist=11583)	1	30867799	30867799	G	A
intergenic	SCAF11(dist=35084),SLC38A1(dist=6636)	1	30872746	30872746	C	T
intergenic	SCAF11(dist=38253),SLC38A1(dist=3467)	1	30875915	30875915	A	G
intronic	SLC38A1	1	30880041	30880041	T	C
intronic	SLC38A1	1	30884858	30884858	G	A
exonic	SLC38A1	1	30890580	30890580	A	G
intronic	SLC38A1	1	30891908	30891908	G	A
intronic	SLC38A1	1	30893525	30893525	T	C
intronic	SLC38A1	1	30900064	30900064	A	G
intergenic	SLC38A1(dist=2680),SLC38A2(dist=21424)	1	30906572	30906572	C	T
intergenic	SLC38A1(dist=2805),SLC38A2(dist=21299)	1	30906697	30906697	C	T
intergenic	SLC38A1(dist=10628),SLC38A2(dist=13476)	1	30914520	30914520	C	T
intergenic	SLC38A1(dist=14118),SLC38A2(dist=9986)	1	30918010	30918010	C	T
intergenic	SLC38A1(dist=17902),SLC38A2(dist=6202)	1	30921794	30921794	A	G
intergenic	SLC38A1(dist=18415),SLC38A2(dist=5689)	1	30922307	30922307	C	T
intergenic	SLC38A1(dist=19239),SLC38A2(dist=4865)	1	30923131	30923131	G	A
intergenic	SLC38A1(dist=19420),SLC38A2(dist=4684)	1	30923312	30923312	G	A
intergenic	SLC38A1(dist=23062),SLC38A2(dist=1042)	1	30926954	30926954	A	G
downstream	SLC38A2(dist=722)	1	30927274	30927274	C	T
intronic	SLC38A2	1	30931671	30931671	T	G
intronic	SLC38A2	1	30934065	30934065	C	T
intronic	SLC38A2	1	30934981	30934981	T	G
intronic	SLC38A2	1	30936350	30936350	C	G
intronic	SLC38A2	1	30938158	30938158	C	T
intronic	SLC38A2	1	30941013	30941013	C	G
intergenic	SLC38A2(dist=4401),SLC38A4(dist=96685)	1	30947498	30947498	A	T
intergenic	SLC38A2(dist=5428),SLC38A4(dist=95658)	1	30948525	30948525	A	G
intergenic	SLC38A2(dist=9015),SLC38A4(dist=92071)	1	30952112	30952112	T	C
intergenic	SLC38A2(dist=11056),SLC38A4(dist=90030)	1	30954153	30954153	G	C
intergenic	SLC38A2(dist=18165),SLC38A4(dist=82921)	1	30961262	30961262	A	G
intergenic	SLC38A2(dist=21251),SLC38A4(dist=79835)	1	30964348	30964348	G	A
intergenic	SLC38A2(dist=21846),SLC38A4(dist=79240)	1	30964943	30964943	G	C
intergenic	SLC38A2(dist=23509),SLC38A4(dist=77577)	1	30966606	30966606	A	G
intergenic	SLC38A2(dist=33064),SLC38A4(dist=68022)	1	30976161	30976161	T	C
intergenic	SLC38A2(dist=35192),SLC38A4(dist=65894)	1	30978289	30978289	T	C
intergenic	SLC38A2(dist=41743),SLC38A4(dist=59343)	1	30984840	30984840	T	C
intergenic	SLC38A2(dist=44174),SLC38A4(dist=56912)	1	30987271	30987271	A	G
intergenic	SLC38A2(dist=47298),SLC38A4(dist=53788)	1	30990395	30990395	C	G
intergenic	SLC38A2(dist=50876),SLC38A4(dist=50210)	1	30993973	30993973	T	G
intergenic	SLC38A2(dist=56062),SLC38A4(dist=45024)	1	30999159	30999159	A	G
intergenic	SLC38A2(dist=56783),SLC38A4(dist=44303)	1	30999880	30999880	G	A
intergenic	SLC38A2(dist=58753),SLC38A4(dist=42333)	1	31001850	31001850	T	C
intergenic	SLC38A2(dist=61269),SLC38A4(dist=39817)	1	31004366	31004366	A	G
intergenic	SLC38A2(dist=67085),SLC38A4(dist=34001)	1	31010182	31010182	A	T
intergenic	SLC38A2(dist=71357),SLC38A4(dist=29729)	1	31014454	31014454	G	A
intergenic	SLC38A2(dist=73596),SLC38A4(dist=27490)	1	31016693	31016693	A	G
intergenic	SLC38A2(dist=79262),SLC38A4(dist=21824)	1	31022359	31022359	T	C
intergenic	SLC38A2(dist=81439),SLC38A4(dist=19647)	1	31024536	31024536	G	C
intergenic	SLC38A2(dist=88141),SLC38A4(dist=12945)	1	31031238	31031238	T	C
UTR3	SLC38A4(NM_001199549:c.*106G>A)	1	31045277	31045277	C	T
intronic	SLC38A4	1	31046029	31046029	A	G
intronic	SLC38A4	1	31049410	31049410	G	A
intronic	SLC38A4	1	31049764	31049764	C	T
intronic	SLC38A4	1	31055485	31055485	A	G
intronic	SLC38A4	1	31056801	31056801	A	G
exonic	SLC38A4	1	31060489	31060489	C	G
intronic	SLC38A4	1	31062997	31062997	A	G
intronic	SLC38A4	1	31064322	31064322	A	G
intergenic	SLC38A4(dist=3190),AMIGO2(dist=123480)	1	31067924	31067924	A	G
intergenic	SLC38A4(dist=6307),AMIGO2(dist=120363)	1	31071041	31071041	C	T
intergenic	SLC38A4(dist=7222),AMIGO2(dist=119448)	1	31071956	31071956	G	A
intergenic	SLC38A4(dist=11375),AMIGO2(dist=115295)	1	31076109	31076109	C	T
intergenic	SLC38A4(dist=14378),AMIGO2(dist=112292)	1	31079112	31079112	T	C
intergenic	SLC38A4(dist=26466),AMIGO2(dist=100204)	1	31091200	31091200	T	C
intergenic	SLC38A4(dist=32632),AMIGO2(dist=94038)	1	31097366	31097366	C	A
intergenic	SLC38A4(dist=35610),AMIGO2(dist=91060)	1	31100344	31100344	C	A
intergenic	SLC38A4(dist=41861),AMIGO2(dist=84809)	1	31106595	31106595	T	A
intergenic	SLC38A4(dist=43658),AMIGO2(dist=83012)	1	31108392	31108392	G	A
intergenic	SLC38A4(dist=45903),AMIGO2(dist=80767)	1	31110637	31110637	A	G
intergenic	SLC38A4(dist=46136),AMIGO2(dist=80534)	1	31110870	31110870	A	G
intergenic	SLC38A4(dist=48898),AMIGO2(dist=77772)	1	31113632	31113632	T	C
intergenic	SLC38A4(dist=51463),AMIGO2(dist=75207)	1	31116197	31116197	A	G
intergenic	SLC38A4(dist=52700),AMIGO2(dist=73970)	1	31117434	31117434	C	A
intergenic	SLC38A4(dist=54801),AMIGO2(dist=71869)	1	31119535	31119535	C	T
intergenic	SLC38A4(dist=55245),AMIGO2(dist=71425)	1	31119979	31119979	T	C
intergenic	SLC38A4(dist=58147),AMIGO2(dist=68523)	1	31122881	31122881	A	T
intergenic	SLC38A4(dist=58390),AMIGO2(dist=68280)	1	31123124	31123124	G	A
intergenic	SLC38A4(dist=66318),AMIGO2(dist=60352)	1	31131052	31131052	C	G
intergenic	SLC38A4(dist=69250),AMIGO2(dist=57420)	1	31133984	31133984	A	G
intergenic	SLC38A4(dist=72524),AMIGO2(dist=54146)	1	31137258	31137258	C	A
intergenic	SLC38A4(dist=72989),AMIGO2(dist=53681)	1	31137723	31137723	A	G
intergenic	SLC38A4(dist=80666),AMIGO2(dist=46004)	1	31145400	31145400	A	G
intergenic	SLC38A4(dist=85568),AMIGO2(dist=41102)	1	31150302	31150302	C	T
intergenic	SLC38A4(dist=90004),AMIGO2(dist=36666)	1	31154738	31154738	A	G
intergenic	SLC38A4(dist=90902),AMIGO2(dist=35768)	1	31155636	31155636	G	T
intergenic	SLC38A4(dist=91817),AMIGO2(dist=34853)	1	31156551	31156551	T	C
intergenic	SLC38A4(dist=94687),AMIGO2(dist=31983)	1	31159421	31159421	C	T
intergenic	SLC38A4(dist=95760),AMIGO2(dist=30910)	1	31160494	31160494	A	G
intergenic	SLC38A4(dist=97222),AMIGO2(dist=29448)	1	31161956	31161956	T	C
intergenic	SLC38A4(dist=99149),AMIGO2(dist=27521)	1	31163883	31163883	A	C
intergenic	SLC38A4(dist=101347),AMIGO2(dist=25323)	1	31166081	31166081	G	A
intergenic	SLC38A4(dist=102262),AMIGO2(dist=24408)	1	31166996	31166996	C	T
intergenic	SLC38A4(dist=104426),AMIGO2(dist=22244)	1	31169160	31169160	T	A
intergenic	SLC38A4(dist=109689),AMIGO2(dist=16981)	1	31174423	31174423	G	A
intergenic	SLC38A4(dist=119313),AMIGO2(dist=7357)	1	31184047	31184047	A	C
intergenic	SLC38A4(dist=119972),AMIGO2(dist=6698)	1	31184706	31184706	C	T
intergenic	ATP23(dist=210639),LRIG3(dist=77244)	1	31602306	31602306	A	G
intergenic	ATP23(dist=211587),LRIG3(dist=76296)	1	31603254	31603254	G	A
intergenic	ATP23(dist=212164),LRIG3(dist=75719)	1	31603831	31603831	A	C
intergenic	ATP23(dist=216699),LRIG3(dist=71184)	1	31608366	31608366	T	C
intergenic	ATP23(dist=216720),LRIG3(dist=71163)	1	31608387	31608387	C	T
intergenic	ATP23(dist=219411),LRIG3(dist=68472)	1	31611078	31611078	G	A
intergenic	ATP23(dist=219780),LRIG3(dist=68103)	1	31611447	31611447	A	G
intergenic	ATP23(dist=220795),LRIG3(dist=67088)	1	31612462	31612462	T	A
intergenic	ATP23(dist=221907),LRIG3(dist=65976)	1	31613574	31613574	C	T
intergenic	ATP23(dist=224217),LRIG3(dist=63666)	1	31615884	31615884	C	A
intergenic	ATP23(dist=225391),LRIG3(dist=62492)	1	31617058	31617058	A	G
intergenic	ATP23(dist=235513),LRIG3(dist=52370)	1	31627180	31627180	T	C
intergenic	ATP23(dist=239622),LRIG3(dist=48261)	1	31631289	31631289	T	C
intergenic	ATP23(dist=247293),LRIG3(dist=40590)	1	31638960	31638960	T	G
intergenic	ATP23(dist=248076),LRIG3(dist=39807)	1	31639743	31639743	C	T
intergenic	ATP23(dist=249309),LRIG3(dist=38574)	1	31640976	31640976	A	G
intergenic	ATP23(dist=250083),LRIG3(dist=37800)	1	31641750	31641750	C	T
intergenic	ATP23(dist=252980),LRIG3(dist=34903)	1	31644647	31644647	A	G
intergenic	ATP23(dist=253634),LRIG3(dist=34249)	1	31645301	31645301	T	C
intergenic	ATP23(dist=261268),LRIG3(dist=26615)	1	31652935	31652935	C	T
intergenic	ATP23(dist=265018),LRIG3(dist=22865)	1	31656685	31656685	C	T
intergenic	ATP23(dist=265309),LRIG3(dist=22574)	1	31656976	31656976	A	G
intergenic	ATP23(dist=268923),LRIG3(dist=18960)	1	31660590	31660590	C	T
intergenic	ATP23(dist=271710),LRIG3(dist=16173)	1	31663377	31663377	C	T
intergenic	ATP23(dist=274275),LRIG3(dist=13608)	1	31665942	31665942	C	T
intergenic	ATP23(dist=274795),LRIG3(dist=13088)	1	31666462	31666462	C	T
intergenic	ATP23(dist=279792),LRIG3(dist=8091)	1	31671459	31671459	C	A
intergenic	ATP23(dist=283771),LRIG3(dist=4112)	1	31675438	31675438	A	G
exonic	LRIG3	1	31686436	31686436	G	A
intronic	LRIG3	1	31692614	31692614	T	C
intronic	LRIG3	1	31695748	31695748	A	C
intronic	LRIG3	1	31695778	31695778	C	T
intronic	LRIG3	1	31699059	31699059	T	C
intronic	LRIG3	1	31701129	31701129	T	C
intronic	LRIG3	1	31709427	31709427	C	T
intronic	LRIG3	1	31710232	31710232	T	C
intronic	LRIG3	1	31710758	31710758	G	A
intronic	LRIG3	1	31711401	31711401	G	A
intronic	LRIG3	1	31714702	31714702	C	A
intronic	LRIG3	1	31716945	31716945	G	A
intronic	LRIG3	1	31718886	31718886	A	G
intronic	LRIG3	1	31719445	31719445	A	G
upstream	LRIG3(dist=743)	1	31724062	31724062	T	A
intergenic	LRIG3(dist=9704),SLC16A7(dist=317417)	1	31733023	31733023	G	T
intergenic	LRIG3(dist=13686),SLC16A7(dist=313435)	1	31737005	31737005	G	A
intergenic	LRIG3(dist=14675),SLC16A7(dist=312446)	1	31737994	31737994	A	G
intergenic	LRIG3(dist=15664),SLC16A7(dist=311457)	1	31738983	31738983	G	A
intergenic	LRIG3(dist=16719),SLC16A7(dist=310402)	1	31740038	31740038	G	A
intergenic	LRIG3(dist=17317),SLC16A7(dist=309804)	1	31740636	31740636	C	T
intergenic	LRIG3(dist=21566),SLC16A7(dist=305555)	1	31744885	31744885	G	A
intergenic	LRIG3(dist=23770),SLC16A7(dist=303351)	1	31747089	31747089	C	T
intergenic	LRIG3(dist=25326),SLC16A7(dist=301795)	1	31748645	31748645	C	T
intergenic	LRIG3(dist=25356),SLC16A7(dist=301765)	1	31748675	31748675	G	A
intergenic	LRIG3(dist=30483),SLC16A7(dist=296638)	1	31753802	31753802	T	C
intergenic	LRIG3(dist=35272),SLC16A7(dist=291849)	1	31758591	31758591	G	A
intergenic	LRIG3(dist=36635),SLC16A7(dist=290486)	1	31759954	31759954	T	C
intergenic	LRIG3(dist=39045),SLC16A7(dist=288076)	1	31762364	31762364	T	C
intergenic	LRIG3(dist=44145),SLC16A7(dist=282976)	1	31767464	31767464	C	T
intergenic	LRIG3(dist=44774),SLC16A7(dist=282347)	1	31768093	31768093	G	A
intergenic	LRIG3(dist=50488),SLC16A7(dist=276633)	1	31773807	31773807	A	C
intergenic	LRIG3(dist=56300),SLC16A7(dist=270821)	1	31779619	31779619	G	T
intergenic	LRIG3(dist=57272),SLC16A7(dist=269849)	1	31780591	31780591	A	G
intergenic	LRIG3(dist=58297),SLC16A7(dist=268824)	1	31781616	31781616	C	T
intergenic	LRIG3(dist=58429),SLC16A7(dist=268692)	1	31781748	31781748	G	T
intergenic	LRIG3(dist=58856),SLC16A7(dist=268265)	1	31782175	31782175	T	C
intergenic	LRIG3(dist=61218),SLC16A7(dist=265903)	1	31784537	31784537	G	A
intergenic	LRIG3(dist=62435),SLC16A7(dist=264686)	1	31785754	31785754	C	T
intergenic	LRIG3(dist=63923),SLC16A7(dist=263198)	1	31787242	31787242	G	A
intergenic	LRIG3(dist=67188),SLC16A7(dist=259933)	1	31790507	31790507	A	T
intergenic	LRIG3(dist=68926),SLC16A7(dist=258195)	1	31792245	31792245	A	G
intergenic	LRIG3(dist=69650),SLC16A7(dist=257471)	1	31792969	31792969	T	G
intergenic	LRIG3(dist=81215),SLC16A7(dist=245906)	1	31804534	31804534	T	A
intergenic	LRIG3(dist=83900),SLC16A7(dist=243221)	1	31807219	31807219	G	T
intergenic	LRIG3(dist=84752),SLC16A7(dist=242369)	1	31808071	31808071	C	G
intergenic	LRIG3(dist=92667),SLC16A7(dist=234454)	1	31815986	31815986	A	G
intergenic	LRIG3(dist=97425),SLC16A7(dist=229696)	1	31820744	31820744	G	A
intergenic	LRIG3(dist=99318),SLC16A7(dist=227803)	1	31822637	31822637	G	A
intergenic	LRIG3(dist=100484),SLC16A7(dist=226637)	1	31823803	31823803	A	G
intergenic	LRIG3(dist=102742),SLC16A7(dist=224379)	1	31826061	31826061	G	A
intergenic	LRIG3(dist=103112),SLC16A7(dist=224009)	1	31826431	31826431	G	C
intergenic	LRIG3(dist=103214),SLC16A7(dist=223907)	1	31826533	31826533	G	C
intergenic	LRIG3(dist=104044),SLC16A7(dist=223077)	1	31827363	31827363	G	A
intergenic	LRIG3(dist=107232),SLC16A7(dist=219889)	1	31830551	31830551	A	G
intergenic	LRIG3(dist=108095),SLC16A7(dist=219026)	1	31831414	31831414	G	C
intergenic	LRIG3(dist=109217),SLC16A7(dist=217904)	1	31832536	31832536	A	G
intergenic	LRIG3(dist=115544),SLC16A7(dist=211577)	1	31838863	31838863	A	G
intergenic	LRIG3(dist=116875),SLC16A7(dist=210246)	1	31840194	31840194	C	T
intergenic	LRIG3(dist=118339),SLC16A7(dist=208782)	1	31841658	31841658	A	G
intergenic	LRIG3(dist=118659),SLC16A7(dist=208462)	1	31841978	31841978	G	A
intergenic	LRIG3(dist=130263),SLC16A7(dist=196858)	1	31853582	31853582	T	C
intergenic	LRIG3(dist=133788),SLC16A7(dist=193333)	1	31857107	31857107	C	T
intergenic	LRIG3(dist=141070),SLC16A7(dist=186051)	1	31864389	31864389	C	T
intergenic	LRIG3(dist=142674),SLC16A7(dist=184447)	1	31865993	31865993	C	A
intergenic	LRIG3(dist=154341),SLC16A7(dist=172780)	1	31877660	31877660	C	T
intergenic	LRIG3(dist=163308),SLC16A7(dist=163813)	1	31886627	31886627	C	T
intergenic	LRIG3(dist=166787),SLC16A7(dist=160334)	1	31890106	31890106	A	T
intergenic	LRIG3(dist=166962),SLC16A7(dist=160159)	1	31890281	31890281	C	T
intergenic	LRIG3(dist=168368),SLC16A7(dist=158753)	1	31891687	31891687	T	C
intergenic	LRIG3(dist=176049),SLC16A7(dist=151072)	1	31899368	31899368	A	G
intergenic	LRIG3(dist=178451),SLC16A7(dist=148670)	1	31901770	31901770	T	C
intergenic	LRIG3(dist=187424),SLC16A7(dist=139697)	1	31910743	31910743	G	T
intergenic	LRIG3(dist=191855),SLC16A7(dist=135266)	1	31915174	31915174	A	G
intergenic	LRIG3(dist=208138),SLC16A7(dist=118983)	1	31931457	31931457	C	T
intergenic	LRIG3(dist=212349),SLC16A7(dist=114772)	1	31935668	31935668	G	A
intergenic	LRIG3(dist=217618),SLC16A7(dist=109503)	1	31940937	31940937	C	T
intergenic	LRIG3(dist=234524),SLC16A7(dist=92597)	1	31957843	31957843	T	C
intergenic	LRIG3(dist=240218),SLC16A7(dist=86903)	1	31963537	31963537	T	G
intergenic	LRIG3(dist=242510),SLC16A7(dist=84611)	1	31965829	31965829	T	G
intergenic	LRIG3(dist=242862),SLC16A7(dist=84259)	1	31966181	31966181	G	T
intergenic	LRIG3(dist=244144),SLC16A7(dist=82977)	1	31967463	31967463	G	T
intergenic	LRIG3(dist=248690),SLC16A7(dist=78431)	1	31972009	31972009	C	G
intergenic	LRIG3(dist=249053),SLC16A7(dist=78068)	1	31972372	31972372	A	G
intergenic	LRIG3(dist=252012),SLC16A7(dist=75109)	1	31975331	31975331	C	A
intergenic	LRIG3(dist=254961),SLC16A7(dist=72160)	1	31978280	31978280	G	A
intergenic	LRIG3(dist=257718),SLC16A7(dist=69403)	1	31981037	31981037	G	A
intergenic	LRIG3(dist=258957),SLC16A7(dist=68164)	1	31982276	31982276	G	A
intergenic	LRIG3(dist=262473),SLC16A7(dist=64648)	1	31985792	31985792	A	G
intergenic	LRIG3(dist=265166),SLC16A7(dist=61955)	1	31988485	31988485	G	A
intergenic	LRIG3(dist=267277),SLC16A7(dist=59844)	1	31990596	31990596	G	T
intergenic	LRIG3(dist=268057),SLC16A7(dist=59064)	1	31991376	31991376	C	T
intergenic	LRIG3(dist=274452),SLC16A7(dist=52669)	1	31997771	31997771	C	T
intergenic	LRIG3(dist=275887),SLC16A7(dist=51234)	1	31999206	31999206	A	G
intergenic	LRIG3(dist=286136),SLC16A7(dist=40985)	1	32009455	32009455	C	A
intergenic	LRIG3(dist=287101),SLC16A7(dist=40020)	1	32010420	32010420	C	T
intergenic	LRIG3(dist=288211),SLC16A7(dist=38910)	1	32011530	32011530	T	C
intergenic	LRIG3(dist=291241),SLC16A7(dist=35880)	1	32014560	32014560	T	C
intergenic	LRIG3(dist=294156),SLC16A7(dist=32965)	1	32017475	32017475	T	C
intergenic	LRIG3(dist=297229),SLC16A7(dist=29892)	1	32020548	32020548	T	C
intergenic	LRIG3(dist=298763),SLC16A7(dist=28358)	1	32022082	32022082	T	C
intergenic	LRIG3(dist=299275),SLC16A7(dist=27846)	1	32022594	32022594	C	T
intergenic	LRIG3(dist=301429),SLC16A7(dist=25692)	1	32024748	32024748	T	C
intergenic	LRIG3(dist=303068),SLC16A7(dist=24053)	1	32026387	32026387	C	T
intergenic	LRIG3(dist=306789),SLC16A7(dist=20332)	1	32030108	32030108	A	G
intergenic	LRIG3(dist=312724),SLC16A7(dist=14397)	1	32036043	32036043	T	C
intergenic	LRIG3(dist=313778),SLC16A7(dist=13343)	1	32037097	32037097	A	C
intergenic	LRIG3(dist=318611),SLC16A7(dist=8510)	1	32041930	32041930	G	A
intergenic	LRIG3(dist=318769),SLC16A7(dist=8352)	1	32042088	32042088	G	C
intergenic	LRIG3(dist=319101),SLC16A7(dist=8020)	1	32042420	32042420	A	G
intergenic	LRIG3(dist=320830),SLC16A7(dist=6291)	1	32044149	32044149	A	T
intergenic	LRIG3(dist=321193),SLC16A7(dist=5928)	1	32044512	32044512	A	G
intergenic	LRIG3(dist=323651),SLC16A7(dist=3470)	1	32046970	32046970	C	T
intergenic	LRIG3(dist=325366),SLC16A7(dist=1755)	1	32048685	32048685	G	T
intronic	SLC16A7	1	32051084	32051084	G	A
intronic	SLC16A7	1	32052770	32052770	A	C
intergenic	SLC16A7(dist=46374),USP15(dist=738240)	1	32125655	32125655	G	A
intergenic	SLC16A7(dist=50141),USP15(dist=734473)	1	32129422	32129422	A	T
intergenic	SLC16A7(dist=50460),USP15(dist=734154)	1	32129741	32129741	T	C
intergenic	SLC16A7(dist=52379),USP15(dist=732235)	1	32131660	32131660	T	A
intergenic	SLC16A7(dist=53337),USP15(dist=731277)	1	32132618	32132618	C	G
intergenic	SLC16A7(dist=55582),USP15(dist=729032)	1	32134863	32134863	T	C
intergenic	SLC16A7(dist=56609),USP15(dist=728005)	1	32135890	32135890	A	G
intergenic	SLC16A7(dist=65996),USP15(dist=718618)	1	32145277	32145277	G	C
intergenic	SLC16A7(dist=72645),USP15(dist=711969)	1	32151926	32151926	C	G
intergenic	SLC16A7(dist=74916),USP15(dist=709698)	1	32154197	32154197	C	T
intergenic	SLC16A7(dist=75684),USP15(dist=708930)	1	32154965	32154965	A	G
intergenic	SLC16A7(dist=79503),USP15(dist=705111)	1	32158784	32158784	C	A
intergenic	SLC16A7(dist=82934),USP15(dist=701680)	1	32162215	32162215	A	C
intergenic	SLC16A7(dist=85788),USP15(dist=698826)	1	32165069	32165069	T	C
intergenic	SLC16A7(dist=87182),USP15(dist=697432)	1	32166463	32166463	A	C
intergenic	SLC16A7(dist=93188),USP15(dist=691426)	1	32172469	32172469	T	C
intergenic	SLC16A7(dist=97109),USP15(dist=687505)	1	32176390	32176390	A	C
intergenic	SLC16A7(dist=100073),USP15(dist=684541)	1	32179354	32179354	C	T
intergenic	SLC16A7(dist=102468),USP15(dist=682146)	1	32181749	32181749	A	C
intergenic	SLC16A7(dist=107088),USP15(dist=677526)	1	32186369	32186369	G	A
intergenic	SLC16A7(dist=111229),USP15(dist=673385)	1	32190510	32190510	T	C
intergenic	SLC16A7(dist=113615),USP15(dist=670999)	1	32192896	32192896	A	C
intergenic	SLC16A7(dist=115977),USP15(dist=668637)	1	32195258	32195258	A	G
intergenic	SLC16A7(dist=119910),USP15(dist=664704)	1	32199191	32199191	C	T
intergenic	SLC16A7(dist=122538),USP15(dist=662076)	1	32201819	32201819	G	A
intergenic	SLC16A7(dist=126782),USP15(dist=657832)	1	32206063	32206063	A	G
intergenic	SLC16A7(dist=128838),USP15(dist=655776)	1	32208119	32208119	A	G
intergenic	SLC16A7(dist=129188),USP15(dist=655426)	1	32208469	32208469	T	G
intergenic	SLC16A7(dist=129901),USP15(dist=654713)	1	32209182	32209182	A	G
intergenic	SLC16A7(dist=136928),USP15(dist=647686)	1	32216209	32216209	C	T
intergenic	SLC16A7(dist=137240),USP15(dist=647374)	1	32216521	32216521	C	T
intergenic	SLC16A7(dist=138133),USP15(dist=646481)	1	32217414	32217414	T	C
intergenic	SLC16A7(dist=139388),USP15(dist=645226)	1	32218669	32218669	G	A
intergenic	SLC16A7(dist=141862),USP15(dist=642752)	1	32221143	32221143	C	A
intergenic	SLC16A7(dist=148388),USP15(dist=636226)	1	32227669	32227669	T	C
intergenic	SLC16A7(dist=154613),USP15(dist=630001)	1	32233894	32233894	T	C
intergenic	SLC16A7(dist=157487),USP15(dist=627127)	1	32236768	32236768	T	C
intergenic	SLC16A7(dist=158276),USP15(dist=626338)	1	32237557	32237557	C	G
intergenic	SLC16A7(dist=162219),USP15(dist=622395)	1	32241500	32241500	C	T
intergenic	SLC16A7(dist=166441),USP15(dist=618173)	1	32245722	32245722	C	T
intergenic	SLC16A7(dist=167493),USP15(dist=617121)	1	32246774	32246774	C	T
intergenic	SLC16A7(dist=172679),USP15(dist=611935)	1	32251960	32251960	A	C
intergenic	SLC16A7(dist=173480),USP15(dist=611134)	1	32252761	32252761	C	T
intergenic	SLC16A7(dist=178209),USP15(dist=606405)	1	32257490	32257490	C	T
intergenic	SLC16A7(dist=181040),USP15(dist=603574)	1	32260321	32260321	A	G
intergenic	SLC16A7(dist=188169),USP15(dist=596445)	1	32267450	32267450	G	A
intergenic	SLC16A7(dist=190985),USP15(dist=593629)	1	32270266	32270266	A	G
intergenic	SLC16A7(dist=192899),USP15(dist=591715)	1	32272180	32272180	T	C
intergenic	SLC16A7(dist=198522),USP15(dist=586092)	1	32277803	32277803	C	T
intergenic	SLC16A7(dist=202115),USP15(dist=582499)	1	32281396	32281396	C	T
intergenic	SLC16A7(dist=210317),USP15(dist=574297)	1	32289598	32289598	T	C
intergenic	SLC16A7(dist=212747),USP15(dist=571867)	1	32292028	32292028	G	A
intergenic	SLC16A7(dist=223942),USP15(dist=560672)	1	32303223	32303223	T	C
intergenic	SLC16A7(dist=231850),USP15(dist=552764)	1	32311131	32311131	C	A
intergenic	SLC16A7(dist=238127),USP15(dist=546487)	1	32317408	32317408	C	T
intergenic	SLC16A7(dist=241079),USP15(dist=543535)	1	32320360	32320360	G	C
intergenic	SLC16A7(dist=244766),USP15(dist=539848)	1	32324047	32324047	A	G
intergenic	SLC16A7(dist=247155),USP15(dist=537459)	1	32326436	32326436	A	G
intergenic	SLC16A7(dist=250012),USP15(dist=534602)	1	32329293	32329293	A	T
intergenic	SLC16A7(dist=251781),USP15(dist=532833)	1	32331062	32331062	G	A
intergenic	SLC16A7(dist=252159),USP15(dist=532455)	1	32331440	32331440	C	A
intergenic	SLC16A7(dist=252355),USP15(dist=532259)	1	32331636	32331636	T	A
intergenic	SLC16A7(dist=255239),USP15(dist=529375)	1	32334520	32334520	G	A
intergenic	SLC16A7(dist=256979),USP15(dist=527635)	1	32336260	32336260	A	C
intergenic	SLC16A7(dist=259057),USP15(dist=525557)	1	32338338	32338338	T	G
intergenic	SLC16A7(dist=495198),USP15(dist=289416)	1	32574479	32574479	C	T
intergenic	SLC16A7(dist=498465),USP15(dist=286149)	1	32577746	32577746	A	G
intergenic	SLC16A7(dist=501866),USP15(dist=282748)	1	32581147	32581147	C	T
intergenic	SLC16A7(dist=503159),USP15(dist=281455)	1	32582440	32582440	A	T
intergenic	SLC16A7(dist=506069),USP15(dist=278545)	1	32585350	32585350	G	A
intergenic	SLC16A7(dist=506782),USP15(dist=277832)	1	32586063	32586063	T	G
intergenic	SLC16A7(dist=510099),USP15(dist=274515)	1	32589380	32589380	A	G
intergenic	SLC16A7(dist=513548),USP15(dist=271066)	1	32592829	32592829	C	A
intergenic	SLC16A7(dist=515450),USP15(dist=269164)	1	32594731	32594731	T	G
intergenic	SLC16A7(dist=520640),USP15(dist=263974)	1	32599921	32599921	T	A
intergenic	SLC16A7(dist=522325),USP15(dist=262289)	1	32601606	32601606	T	C
intergenic	SLC16A7(dist=523350),USP15(dist=261264)	1	32602631	32602631	T	G
intergenic	SLC16A7(dist=525008),USP15(dist=259606)	1	32604289	32604289	C	A
intergenic	SLC16A7(dist=530379),USP15(dist=254235)	1	32609660	32609660	T	C
intergenic	SLC16A7(dist=533712),USP15(dist=250902)	1	32612993	32612993	A	G
intergenic	SLC16A7(dist=535706),USP15(dist=248908)	1	32614987	32614987	C	T
intergenic	SLC16A7(dist=539306),USP15(dist=245308)	1	32618587	32618587	A	T
intergenic	SLC16A7(dist=539918),USP15(dist=244696)	1	32619199	32619199	A	G
intergenic	SLC16A7(dist=543974),USP15(dist=240640)	1	32623255	32623255	G	A
intergenic	SLC16A7(dist=549591),USP15(dist=235023)	1	32628872	32628872	G	A
intergenic	SLC16A7(dist=563086),USP15(dist=221528)	1	32642367	32642367	T	C
intergenic	SLC16A7(dist=567795),USP15(dist=216819)	1	32647076	32647076	C	A
intergenic	SLC16A7(dist=570796),USP15(dist=213818)	1	32650077	32650077	T	C
intergenic	SLC16A7(dist=571100),USP15(dist=213514)	1	32650381	32650381	C	T
intergenic	SLC16A7(dist=577116),USP15(dist=207498)	1	32656397	32656397	C	T
intergenic	SLC16A7(dist=578214),USP15(dist=206400)	1	32657495	32657495	A	C
intergenic	SLC16A7(dist=583859),USP15(dist=200755)	1	32663140	32663140	A	T
intergenic	SLC16A7(dist=590633),USP15(dist=193981)	1	32669914	32669914	A	C
intergenic	SLC16A7(dist=596573),USP15(dist=188041)	1	32675854	32675854	T	C
intergenic	SLC16A7(dist=601182),USP15(dist=183432)	1	32680463	32680463	C	T
intergenic	SLC16A7(dist=603975),USP15(dist=180639)	1	32683256	32683256	T	C
intergenic	SLC16A7(dist=608251),USP15(dist=176363)	1	32687532	32687532	T	C
intergenic	SLC16A7(dist=614939),USP15(dist=169675)	1	32694220	32694220	G	A
intergenic	SLC16A7(dist=615137),USP15(dist=169477)	1	32694418	32694418	C	A
intergenic	SLC16A7(dist=620862),USP15(dist=163752)	1	32700143	32700143	A	C
intergenic	SLC16A7(dist=628047),USP15(dist=156567)	1	32707328	32707328	T	C
intergenic	SLC16A7(dist=630564),USP15(dist=154050)	1	32709845	32709845	G	A
intergenic	SLC16A7(dist=630718),USP15(dist=153896)	1	32709999	32709999	C	A
intergenic	SLC16A7(dist=645624),USP15(dist=138990)	1	32724905	32724905	G	A
intergenic	SLC16A7(dist=649959),USP15(dist=134655)	1	32729240	32729240	A	C
intergenic	SLC16A7(dist=653391),USP15(dist=131223)	1	32732672	32732672	T	C
intergenic	SLC16A7(dist=653980),USP15(dist=130634)	1	32733261	32733261	C	T
intergenic	SLC16A7(dist=655427),USP15(dist=129187)	1	32734708	32734708	T	G
intergenic	SLC16A7(dist=657039),USP15(dist=127575)	1	32736320	32736320	T	C
intergenic	SLC16A7(dist=657294),USP15(dist=127320)	1	32736575	32736575	C	A
intergenic	SLC16A7(dist=663368),USP15(dist=121246)	1	32742649	32742649	T	C
intergenic	SLC16A7(dist=675745),USP15(dist=108869)	1	32755026	32755026	C	A
intergenic	SLC16A7(dist=681151),USP15(dist=103463)	1	32760432	32760432	T	C
intergenic	SLC16A7(dist=684715),USP15(dist=99899)	1	32763996	32763996	T	C
intergenic	SLC16A7(dist=687630),USP15(dist=96984)	1	32766911	32766911	G	A
intergenic	SLC16A7(dist=695030),USP15(dist=89584)	1	32774311	32774311	G	C
intergenic	SLC16A7(dist=697404),USP15(dist=87210)	1	32776685	32776685	C	T
intergenic	SLC16A7(dist=702271),USP15(dist=82343)	1	32781552	32781552	A	G
intergenic	SLC16A7(dist=707340),USP15(dist=77274)	1	32786621	32786621	T	C
intergenic	SLC16A7(dist=710233),USP15(dist=74381)	1	32789514	32789514	C	T
intergenic	SLC16A7(dist=713003),USP15(dist=71611)	1	32792284	32792284	A	G
intergenic	SLC16A7(dist=717361),USP15(dist=67253)	1	32796642	32796642	A	C
intergenic	SLC16A7(dist=727373),USP15(dist=57241)	1	32806654	32806654	T	A
intergenic	SLC16A7(dist=731414),USP15(dist=53200)	1	32810695	32810695	C	T
intergenic	SLC16A7(dist=732670),USP15(dist=51944)	1	32811951	32811951	A	C
intergenic	SLC16A7(dist=732774),USP15(dist=51840)	1	32812055	32812055	G	A
intergenic	SLC16A7(dist=739402),USP15(dist=45212)	1	32818683	32818683	T	C
intergenic	SLC16A7(dist=742823),USP15(dist=41791)	1	32822104	32822104	T	C
intergenic	MIRLET7I(dist=48211),AVPR1A(dist=191213)	1	33067523	33067523	T	G
intergenic	MIRLET7I(dist=49257),AVPR1A(dist=190167)	1	33068569	33068569	T	C
intergenic	MIRLET7I(dist=52057),AVPR1A(dist=187367)	1	33071369	33071369	G	A
intergenic	MIRLET7I(dist=52377),AVPR1A(dist=187047)	1	33071689	33071689	T	C
intergenic	MIRLET7I(dist=54592),AVPR1A(dist=184832)	1	33073904	33073904	G	C
intergenic	MIRLET7I(dist=56725),AVPR1A(dist=182699)	1	33076037	33076037	C	T
intergenic	MIRLET7I(dist=59522),AVPR1A(dist=179902)	1	33078834	33078834	T	C
intergenic	MIRLET7I(dist=60441),AVPR1A(dist=178983)	1	33079753	33079753	A	G
intergenic	MIRLET7I(dist=62788),AVPR1A(dist=176636)	1	33082100	33082100	G	A
intergenic	MIRLET7I(dist=63851),AVPR1A(dist=175573)	1	33083163	33083163	A	G
intergenic	MIRLET7I(dist=65427),AVPR1A(dist=173997)	1	33084739	33084739	G	T
intergenic	MIRLET7I(dist=65622),AVPR1A(dist=173802)	1	33084934	33084934	C	T
intergenic	MIRLET7I(dist=66826),AVPR1A(dist=172598)	1	33086138	33086138	C	T
intergenic	MIRLET7I(dist=66912),AVPR1A(dist=172512)	1	33086224	33086224	G	A
intergenic	MIRLET7I(dist=70010),AVPR1A(dist=169414)	1	33089322	33089322	C	T
intergenic	MIRLET7I(dist=73596),AVPR1A(dist=165828)	1	33092908	33092908	C	T
intergenic	MIRLET7I(dist=78066),AVPR1A(dist=161358)	1	33097378	33097378	G	A
intergenic	MIRLET7I(dist=78224),AVPR1A(dist=161200)	1	33097536	33097536	C	T
intergenic	MIRLET7I(dist=86729),AVPR1A(dist=152695)	1	33106041	33106041	C	T
intergenic	MIRLET7I(dist=88847),AVPR1A(dist=150577)	1	33108159	33108159	C	A
intergenic	MIRLET7I(dist=89742),AVPR1A(dist=149682)	1	33109054	33109054	C	T
intergenic	MIRLET7I(dist=92037),AVPR1A(dist=147387)	1	33111349	33111349	C	T
intergenic	MIRLET7I(dist=98711),AVPR1A(dist=140713)	1	33118023	33118023	A	G
intergenic	MIRLET7I(dist=102499),AVPR1A(dist=136925)	1	33121811	33121811	G	A
intergenic	MIRLET7I(dist=107339),AVPR1A(dist=132085)	1	33126651	33126651	C	T
intergenic	MIRLET7I(dist=112604),AVPR1A(dist=126820)	1	33131916	33131916	G	A
intergenic	MIRLET7I(dist=115695),AVPR1A(dist=123729)	1	33135007	33135007	A	C
intergenic	MIRLET7I(dist=115838),AVPR1A(dist=123586)	1	33135150	33135150	T	C
intergenic	MIRLET7I(dist=116235),AVPR1A(dist=123189)	1	33135547	33135547	C	A
intergenic	MIRLET7I(dist=116902),AVPR1A(dist=122522)	1	33136214	33136214	C	T
intergenic	MIRLET7I(dist=118356),AVPR1A(dist=121068)	1	33137668	33137668	T	G
intergenic	MIRLET7I(dist=127744),AVPR1A(dist=111680)	1	33147056	33147056	C	T
intergenic	MIRLET7I(dist=128524),AVPR1A(dist=110900)	1	33147836	33147836	T	C
intergenic	MIRLET7I(dist=131121),AVPR1A(dist=108303)	1	33150433	33150433	T	G
intergenic	MIRLET7I(dist=132722),AVPR1A(dist=106702)	1	33152034	33152034	T	C
intergenic	MIRLET7I(dist=138997),AVPR1A(dist=100427)	1	33158309	33158309	A	G
intergenic	MIRLET7I(dist=140354),AVPR1A(dist=99070)	1	33159666	33159666	G	T
intergenic	MIRLET7I(dist=146234),AVPR1A(dist=93190)	1	33165546	33165546	G	A
intergenic	MIRLET7I(dist=147070),AVPR1A(dist=92354)	1	33166382	33166382	G	A
intergenic	MIRLET7I(dist=158298),AVPR1A(dist=81126)	1	33177610	33177610	G	A
intergenic	MIRLET7I(dist=159545),AVPR1A(dist=79879)	1	33178857	33178857	C	G
intergenic	MIRLET7I(dist=169375),AVPR1A(dist=70049)	1	33188687	33188687	A	G
intergenic	MIRLET7I(dist=171133),AVPR1A(dist=68291)	1	33190445	33190445	G	A
intergenic	MIRLET7I(dist=172901),AVPR1A(dist=66523)	1	33192213	33192213	A	C
intergenic	MIRLET7I(dist=173087),AVPR1A(dist=66337)	1	33192399	33192399	T	G
intergenic	MIRLET7I(dist=175183),AVPR1A(dist=64241)	1	33194495	33194495	C	T
intergenic	MIRLET7I(dist=176923),AVPR1A(dist=62501)	1	33196235	33196235	C	T
intergenic	MIRLET7I(dist=177631),AVPR1A(dist=61793)	1	33196943	33196943	C	T
intergenic	MIRLET7I(dist=181136),AVPR1A(dist=58288)	1	33200448	33200448	A	G
intergenic	MIRLET7I(dist=183622),AVPR1A(dist=55802)	1	33202934	33202934	G	A
intergenic	MIRLET7I(dist=183818),AVPR1A(dist=55606)	1	33203130	33203130	G	A
intergenic	MIRLET7I(dist=191876),AVPR1A(dist=47548)	1	33211188	33211188	C	T
intergenic	MIRLET7I(dist=193546),AVPR1A(dist=45878)	1	33212858	33212858	C	T
intergenic	MIRLET7I(dist=193788),AVPR1A(dist=45636)	1	33213100	33213100	A	G
intergenic	MIRLET7I(dist=200814),AVPR1A(dist=38610)	1	33220126	33220126	T	C
intergenic	MIRLET7I(dist=202592),AVPR1A(dist=36832)	1	33221904	33221904	G	C
intergenic	MIRLET7I(dist=208529),AVPR1A(dist=30895)	1	33227841	33227841	T	C
intergenic	MIRLET7I(dist=211301),AVPR1A(dist=28123)	1	33230613	33230613	A	G
intergenic	MIRLET7I(dist=213911),AVPR1A(dist=25513)	1	33233223	33233223	G	A
intergenic	MIRLET7I(dist=215879),AVPR1A(dist=23545)	1	33235191	33235191	C	T
intergenic	MIRLET7I(dist=225045),AVPR1A(dist=14379)	1	33244357	33244357	T	C
intergenic	MIRLET7I(dist=232100),AVPR1A(dist=7324)	1	33251412	33251412	C	G
intergenic	MIRLET7I(dist=233638),AVPR1A(dist=5786)	1	33252950	33252950	T	G
intergenic	MIRLET7I(dist=237766),AVPR1A(dist=1658)	1	33257078	33257078	A	G
intergenic	AVPR1A(dist=3838),TMEM5(dist=90337)	1	33265288	33265288	G	A
intergenic	AVPR1A(dist=10542),TMEM5(dist=83633)	1	33271992	33271992	G	A
intergenic	AVPR1A(dist=21621),TMEM5(dist=72554)	1	33283071	33283071	C	T
intergenic	AVPR1A(dist=23315),TMEM5(dist=70860)	1	33284765	33284765	T	C
intergenic	AVPR1A(dist=28358),TMEM5(dist=65817)	1	33289808	33289808	T	C
intergenic	AVPR1A(dist=30053),TMEM5(dist=64122)	1	33291503	33291503	A	C
intergenic	AVPR1A(dist=35745),TMEM5(dist=58430)	1	33297195	33297195	T	G
intergenic	AVPR1A(dist=37574),TMEM5(dist=56601)	1	33299024	33299024	G	C
intergenic	AVPR1A(dist=38615),TMEM5(dist=55560)	1	33300065	33300065	T	C
intergenic	AVPR1A(dist=39582),TMEM5(dist=54593)	1	33301032	33301032	T	C
intergenic	AVPR1A(dist=39671),TMEM5(dist=54504)	1	33301121	33301121	G	A
intergenic	AVPR1A(dist=43353),TMEM5(dist=50822)	1	33304803	33304803	T	C
intergenic	AVPR1A(dist=45204),TMEM5(dist=48971)	1	33306654	33306654	G	A
intergenic	AVPR1A(dist=47145),TMEM5(dist=47030)	1	33308595	33308595	C	T
intergenic	AVPR1A(dist=48989),TMEM5(dist=45186)	1	33310439	33310439	A	G
intergenic	AVPR1A(dist=50122),TMEM5(dist=44053)	1	33311572	33311572	A	G
intergenic	AVPR1A(dist=52299),TMEM5(dist=41876)	1	33313749	33313749	T	G
intergenic	AVPR1A(dist=52378),TMEM5(dist=41797)	1	33313828	33313828	A	G
intergenic	AVPR1A(dist=58531),TMEM5(dist=35644)	1	33319981	33319981	C	T
intergenic	AVPR1A(dist=61161),TMEM5(dist=33014)	1	33322611	33322611	T	C
intergenic	AVPR1A(dist=66852),TMEM5(dist=27323)	1	33328302	33328302	A	G
intergenic	AVPR1A(dist=73468),TMEM5(dist=20707)	1	33334918	33334918	G	A
intergenic	AVPR1A(dist=73736),TMEM5(dist=20439)	1	33335186	33335186	G	A
intergenic	AVPR1A(dist=76611),TMEM5(dist=17564)	1	33338061	33338061	C	G
intergenic	AVPR1A(dist=78913),TMEM5(dist=15262)	1	33340363	33340363	A	G
intergenic	AVPR1A(dist=79050),TMEM5(dist=15125)	1	33340500	33340500	C	G
intergenic	AVPR1A(dist=82885),TMEM5(dist=11290)	1	33344335	33344335	A	G
intergenic	AVPR1A(dist=88980),TMEM5(dist=5195)	1	33350430	33350430	G	A
intronic	TMEM5	1	33357491	33357491	T	G
intergenic	TMEM5(dist=10134),SRGAP1(dist=91847)	1	33377379	33377379	T	A
intergenic	TMEM5(dist=19631),SRGAP1(dist=82350)	1	33386876	33386876	C	T
intergenic	TMEM5(dist=24261),SRGAP1(dist=77720)	1	33391506	33391506	T	C
intergenic	TMEM5(dist=24283),SRGAP1(dist=77698)	1	33391528	33391528	T	C
intergenic	TMEM5(dist=24850),SRGAP1(dist=77131)	1	33392095	33392095	A	G
intergenic	TMEM5(dist=29002),SRGAP1(dist=72979)	1	33396247	33396247	C	A
intergenic	TMEM5(dist=31681),SRGAP1(dist=70300)	1	33398926	33398926	T	C
intergenic	TMEM5(dist=39104),SRGAP1(dist=62877)	1	33406349	33406349	G	A
intergenic	TMEM5(dist=39375),SRGAP1(dist=62606)	1	33406620	33406620	A	G
intergenic	TMEM5(dist=44435),SRGAP1(dist=57546)	1	33411680	33411680	T	C
intergenic	TMEM5(dist=58838),SRGAP1(dist=43143)	1	33426083	33426083	T	C
intergenic	TMEM5(dist=62602),SRGAP1(dist=39379)	1	33429847	33429847	G	A
intergenic	TMEM5(dist=66501),SRGAP1(dist=35480)	1	33433746	33433746	T	C
intergenic	TMEM5(dist=74703),SRGAP1(dist=27278)	1	33441948	33441948	T	C
intergenic	TMEM5(dist=75179),SRGAP1(dist=26802)	1	33442424	33442424	A	T
intergenic	TMEM5(dist=75809),SRGAP1(dist=26172)	1	33443054	33443054	C	T
intergenic	TMEM5(dist=80418),SRGAP1(dist=21563)	1	33447663	33447663	T	C
intergenic	TMEM5(dist=87219),SRGAP1(dist=14762)	1	33454464	33454464	A	G
intergenic	TMEM5(dist=87570),SRGAP1(dist=14411)	1	33454815	33454815	A	G
intergenic	TMEM5(dist=90565),SRGAP1(dist=11416)	1	33457810	33457810	A	G
intergenic	TMEM5(dist=94329),SRGAP1(dist=7652)	1	33461574	33461574	A	G
intergenic	TMEM5(dist=100159),SRGAP1(dist=1822)	1	33467404	33467404	G	A
upstream	SRGAP1(dist=740)	1	33468486	33468486	C	T
intronic	SRGAP1	1	33471157	33471157	G	A
intronic	SRGAP1	1	33475192	33475192	A	G
intronic	SRGAP1	1	33481183	33481183	G	A
intronic	SRGAP1	1	33483204	33483204	C	T
intronic	SRGAP1	1	33489656	33489656	G	T
intronic	SRGAP1	1	33491606	33491606	G	A
intronic	SRGAP1	1	33493855	33493855	C	T
intronic	SRGAP1	1	33498514	33498514	A	C
intronic	SRGAP1	1	33499703	33499703	T	G
intronic	SRGAP1	1	33510438	33510438	C	T
intronic	SRGAP1	1	33516889	33516889	G	A
intronic	SRGAP1	1	33520657	33520657	T	C
exonic	SRGAP1	1	33526854	33526854	G	A
intronic	PPP1R12A	1	39553862	39553862	T	C
intronic	PPP1R12A	1	39561433	39561433	A	C
intronic	PPP1R12A	1	39570794	39570794	C	T
intronic	PPP1R12A	1	39574001	39574001	C	A
intronic	PPP1R12A	1	39575246	39575246	T	C
intronic	PPP1R12A	1	39578782	39578782	G	A
intronic	PPP1R12A	1	39583728	39583728	G	A
intronic	PPP1R12A	1	39587958	39587958	C	T
intronic	PPP1R12A	1	39590795	39590795	A	G
intronic	PPP1R12A	1	39592846	39592846	C	T
intronic	PPP1R12A	1	39596054	39596054	T	C
intronic	PPP1R12A	1	39597828	39597828	A	G
intronic	PPP1R12A	1	39608396	39608396	T	G
intergenic	PPP1R12A(dist=1220),MYF6(dist=311232)	1	39616007	39616007	G	A
intergenic	PPP1R12A(dist=3127),MYF6(dist=309325)	1	39617914	39617914	G	A
intergenic	PPP1R12A(dist=5741),MYF6(dist=306711)	1	39620528	39620528	A	C
intergenic	PPP1R12A(dist=13045),MYF6(dist=299407)	1	39627832	39627832	A	C
intergenic	PPP1R12A(dist=15559),MYF6(dist=296893)	1	39630346	39630346	T	C
intergenic	PPP1R12A(dist=18182),MYF6(dist=294270)	1	39632969	39632969	T	C
intergenic	PPP1R12A(dist=18606),MYF6(dist=293846)	1	39633393	39633393	C	T
intergenic	PPP1R12A(dist=26403),MYF6(dist=286049)	1	39641190	39641190	T	C
intergenic	PPP1R12A(dist=47257),MYF6(dist=265195)	1	39662044	39662044	A	G
intergenic	PPP1R12A(dist=51415),MYF6(dist=261037)	1	39666202	39666202	G	T
intergenic	PPP1R12A(dist=53455),MYF6(dist=258997)	1	39668242	39668242	T	C
intergenic	PPP1R12A(dist=54234),MYF6(dist=258218)	1	39669021	39669021	A	G
intergenic	PPP1R12A(dist=62969),MYF6(dist=249483)	1	39677756	39677756	A	G
intergenic	PPP1R12A(dist=64283),MYF6(dist=248169)	1	39679070	39679070	A	G
intergenic	PPP1R12A(dist=66994),MYF6(dist=245458)	1	39681781	39681781	G	A
intergenic	PPP1R12A(dist=68616),MYF6(dist=243836)	1	39683403	39683403	G	A
intergenic	PPP1R12A(dist=81276),MYF6(dist=231176)	1	39696063	39696063	A	T
intergenic	PPP1R12A(dist=89242),MYF6(dist=223210)	1	39704029	39704029	T	C
intergenic	PPP1R12A(dist=89808),MYF6(dist=222644)	1	39704595	39704595	G	A
intergenic	PPP1R12A(dist=91591),MYF6(dist=220861)	1	39706378	39706378	T	C
intergenic	PPP1R12A(dist=97197),MYF6(dist=215255)	1	39711984	39711984	C	T
intergenic	PPP1R12A(dist=103428),MYF6(dist=209024)	1	39718215	39718215	G	A
intergenic	PPP1R12A(dist=105069),MYF6(dist=207383)	1	39719856	39719856	G	A
intergenic	PPP1R12A(dist=107404),MYF6(dist=205048)	1	39722191	39722191	T	G
intergenic	PPP1R12A(dist=109693),MYF6(dist=202759)	1	39724480	39724480	G	A
intergenic	PPP1R12A(dist=112060),MYF6(dist=200392)	1	39726847	39726847	C	T
intergenic	PPP1R12A(dist=118221),MYF6(dist=194231)	1	39733008	39733008	C	T
intergenic	PPP1R12A(dist=118903),MYF6(dist=193549)	1	39733690	39733690	T	C
intergenic	PPP1R12A(dist=125951),MYF6(dist=186501)	1	39740738	39740738	A	G
intergenic	PPP1R12A(dist=127309),MYF6(dist=185143)	1	39742096	39742096	G	A
intergenic	PPP1R12A(dist=131055),MYF6(dist=181397)	1	39745842	39745842	C	T
intergenic	PPP1R12A(dist=140531),MYF6(dist=171921)	1	39755318	39755318	C	T
intergenic	PPP1R12A(dist=141810),MYF6(dist=170642)	1	39756597	39756597	G	A
intergenic	PPP1R12A(dist=142303),MYF6(dist=170149)	1	39757090	39757090	A	G
intergenic	PPP1R12A(dist=143263),MYF6(dist=169189)	1	39758050	39758050	A	C
intergenic	PPP1R12A(dist=146846),MYF6(dist=165606)	1	39761633	39761633	G	A
intergenic	PPP1R12A(dist=155182),MYF6(dist=157270)	1	39769969	39769969	G	T
intergenic	PPP1R12A(dist=156196),MYF6(dist=156256)	1	39770983	39770983	G	A
intergenic	PPP1R12A(dist=165441),MYF6(dist=147011)	1	39780228	39780228	G	A
intergenic	PPP1R12A(dist=166568),MYF6(dist=145884)	1	39781355	39781355	A	G
intergenic	PPP1R12A(dist=169871),MYF6(dist=142581)	1	39784658	39784658	T	C
intergenic	PPP1R12A(dist=171452),MYF6(dist=141000)	1	39786239	39786239	T	C
intergenic	PPP1R12A(dist=176031),MYF6(dist=136421)	1	39790818	39790818	G	A
intergenic	PPP1R12A(dist=177941),MYF6(dist=134511)	1	39792728	39792728	A	C
intergenic	PPP1R12A(dist=177964),MYF6(dist=134488)	1	39792751	39792751	C	G
intergenic	MYF5(dist=1225799),NTS(dist=897081)	1	41158930	41158930	C	T
intergenic	MYF5(dist=1235141),NTS(dist=887739)	1	41168272	41168272	T	C
intergenic	MYF5(dist=1242857),NTS(dist=880023)	1	41175988	41175988	T	C
intergenic	MYF5(dist=1243716),NTS(dist=879164)	1	41176847	41176847	G	T
intergenic	MYF5(dist=1247863),NTS(dist=875017)	1	41180994	41180994	A	C
intergenic	MYF5(dist=1250837),NTS(dist=872043)	1	41183968	41183968	C	T
intergenic	MYF5(dist=1252082),NTS(dist=870798)	1	41185213	41185213	C	T
intergenic	MYF5(dist=1253443),NTS(dist=869437)	1	41186574	41186574	T	C
intergenic	MYF5(dist=1256444),NTS(dist=866436)	1	41189575	41189575	G	A
intergenic	MYF5(dist=1257522),NTS(dist=865358)	1	41190653	41190653	A	G
intergenic	MYF5(dist=1259282),NTS(dist=863598)	1	41192413	41192413	A	G
intergenic	MYF5(dist=1261751),NTS(dist=861129)	1	41194882	41194882	T	C
intergenic	MYF5(dist=1263810),NTS(dist=859070)	1	41196941	41196941	T	C
intergenic	MYF5(dist=1269205),NTS(dist=853675)	1	41202336	41202336	G	A
intergenic	MYF5(dist=1269669),NTS(dist=853211)	1	41202800	41202800	C	T
intergenic	MYF5(dist=1273134),NTS(dist=849746)	1	41206265	41206265	C	A
intergenic	MYF5(dist=1282493),NTS(dist=840387)	1	41215624	41215624	C	T
intergenic	MYF5(dist=1282662),NTS(dist=840218)	1	41215793	41215793	A	G
intergenic	MYF5(dist=1284351),NTS(dist=838529)	1	41217482	41217482	C	T
intergenic	MYF5(dist=1288078),NTS(dist=834802)	1	41221209	41221209	G	A
intergenic	MYF5(dist=1293721),NTS(dist=829159)	1	41226852	41226852	C	T
intergenic	MYF5(dist=1300037),NTS(dist=822843)	1	41233168	41233168	T	C
intergenic	MYF5(dist=1302270),NTS(dist=820610)	1	41235401	41235401	G	A
intergenic	MYF5(dist=1304927),NTS(dist=817953)	1	41238058	41238058	T	C
intergenic	MYF5(dist=1307719),NTS(dist=815161)	1	41240850	41240850	C	T
intergenic	MYF5(dist=1312154),NTS(dist=810726)	1	41245285	41245285	C	T
intergenic	MYF5(dist=1312258),NTS(dist=810622)	1	41245389	41245389	T	C
intergenic	MYF5(dist=1314088),NTS(dist=808792)	1	41247219	41247219	A	G
intergenic	MYF5(dist=1318671),NTS(dist=804209)	1	41251802	41251802	A	G
intergenic	MYF5(dist=1321151),NTS(dist=801729)	1	41254282	41254282	T	C
intergenic	MYF5(dist=1331053),NTS(dist=791827)	1	41264184	41264184	T	C
intergenic	MYF5(dist=1332249),NTS(dist=790631)	1	41265380	41265380	C	A
intergenic	MYF5(dist=1342326),NTS(dist=780554)	1	41275457	41275457	C	A
intergenic	MYF5(dist=1343114),NTS(dist=779766)	1	41276245	41276245	C	T
intergenic	MYF5(dist=1346681),NTS(dist=776199)	1	41279812	41279812	A	G
intergenic	MYF5(dist=1348802),NTS(dist=774078)	1	41281933	41281933	C	T
intergenic	MYF5(dist=1357400),NTS(dist=765480)	1	41290531	41290531	G	T
intergenic	MYF5(dist=1359892),NTS(dist=762988)	1	41293023	41293023	G	T
intergenic	MYF5(dist=1367100),NTS(dist=755780)	1	41300231	41300231	T	G
intergenic	MYF5(dist=1372850),NTS(dist=750030)	1	41305981	41305981	A	C
intergenic	MYF5(dist=1397065),NTS(dist=725815)	1	41330196	41330196	G	A
intergenic	MYF5(dist=1415809),NTS(dist=707071)	1	41348940	41348940	A	G
intergenic	MYF5(dist=1423805),NTS(dist=699075)	1	41356936	41356936	T	G
intergenic	MYF5(dist=1429460),NTS(dist=693420)	1	41362591	41362591	A	G
intergenic	MYF5(dist=1433347),NTS(dist=689533)	1	41366478	41366478	G	A
intergenic	MYF5(dist=1453482),NTS(dist=669398)	1	41386613	41386613	T	G
intergenic	MYF5(dist=1489501),NTS(dist=633379)	1	41422632	41422632	T	G
intergenic	MYF5(dist=1492690),NTS(dist=630190)	1	41425821	41425821	T	C
intergenic	MYF5(dist=1514252),NTS(dist=608628)	1	41447383	41447383	C	T
intergenic	MYF5(dist=1514553),NTS(dist=608327)	1	41447684	41447684	T	A
intergenic	MYF5(dist=1519917),NTS(dist=602963)	1	41453048	41453048	G	T
intergenic	MYF5(dist=1523638),NTS(dist=599242)	1	41456769	41456769	A	G
intergenic	MYF5(dist=1524440),NTS(dist=598440)	1	41457571	41457571	G	T
intergenic	MYF5(dist=1533443),NTS(dist=589437)	1	41466574	41466574	C	T
intergenic	MYF5(dist=1535960),NTS(dist=586920)	1	41469091	41469091	G	A
intergenic	MYF5(dist=1539167),NTS(dist=583713)	1	41472298	41472298	T	C
intergenic	MYF5(dist=1544110),NTS(dist=578770)	1	41477241	41477241	C	T
intergenic	MYF5(dist=1547577),NTS(dist=575303)	1	41480708	41480708	G	A
intergenic	MYF5(dist=1548280),NTS(dist=574600)	1	41481411	41481411	T	C
intergenic	MYF5(dist=1553184),NTS(dist=569696)	1	41486315	41486315	G	A
intergenic	MYF5(dist=1556286),NTS(dist=566594)	1	41489417	41489417	G	A
intergenic	MYF5(dist=1558663),NTS(dist=564217)	1	41491794	41491794	A	G
intergenic	MYF5(dist=1559035),NTS(dist=563845)	1	41492166	41492166	C	T
intergenic	MYF5(dist=1564179),NTS(dist=558701)	1	41497310	41497310	T	C
intergenic	CRADD(dist=62221),NDUFA12(dist=266466)	1	44913376	44913376	T	C
intergenic	CRADD(dist=62930),NDUFA12(dist=265757)	1	44914085	44914085	C	T
intergenic	CRADD(dist=65780),NDUFA12(dist=262907)	1	44916935	44916935	A	G
intergenic	CRADD(dist=66551),NDUFA12(dist=262136)	1	44917706	44917706	C	T
intergenic	CRADD(dist=70990),NDUFA12(dist=257697)	1	44922145	44922145	T	A
intergenic	CRADD(dist=77315),NDUFA12(dist=251372)	1	44928470	44928470	C	G
intergenic	CRADD(dist=79240),NDUFA12(dist=249447)	1	44930395	44930395	C	T
intergenic	CRADD(dist=87563),NDUFA12(dist=241124)	1	44938718	44938718	T	G
intergenic	CRADD(dist=89680),NDUFA12(dist=239007)	1	44940835	44940835	C	A
intergenic	CRADD(dist=90085),NDUFA12(dist=238602)	1	44941240	44941240	C	T
intergenic	CRADD(dist=94074),NDUFA12(dist=234613)	1	44945229	44945229	T	C
intergenic	CRADD(dist=95901),NDUFA12(dist=232786)	1	44947056	44947056	C	T
intergenic	CRADD(dist=99081),NDUFA12(dist=229606)	1	44950236	44950236	T	G
intergenic	CRADD(dist=103468),NDUFA12(dist=225219)	1	44954623	44954623	A	G
intergenic	CRADD(dist=104812),NDUFA12(dist=223875)	1	44955967	44955967	A	G
intergenic	CRADD(dist=105058),NDUFA12(dist=223629)	1	44956213	44956213	A	C
intergenic	CRADD(dist=110761),NDUFA12(dist=217926)	1	44961916	44961916	T	C
intergenic	CRADD(dist=118825),NDUFA12(dist=209862)	1	44969980	44969980	T	C
intergenic	CRADD(dist=124531),NDUFA12(dist=204156)	1	44975686	44975686	C	G
intergenic	CRADD(dist=132290),NDUFA12(dist=196397)	1	44983445	44983445	A	G
intergenic	CRADD(dist=133388),NDUFA12(dist=195299)	1	44984543	44984543	A	G
intergenic	CRADD(dist=140377),NDUFA12(dist=188310)	1	44991532	44991532	A	G
intergenic	CRADD(dist=140716),NDUFA12(dist=187971)	1	44991871	44991871	T	C
intergenic	CRADD(dist=144125),NDUFA12(dist=184562)	1	44995280	44995280	T	C
intergenic	CRADD(dist=147476),NDUFA12(dist=181211)	1	44998631	44998631	G	A
intergenic	CRADD(dist=147914),NDUFA12(dist=180773)	1	44999069	44999069	A	G
intergenic	CRADD(dist=150065),NDUFA12(dist=178622)	1	45001220	45001220	T	G
intergenic	CRADD(dist=154280),NDUFA12(dist=174407)	1	45005435	45005435	C	A
intergenic	CRADD(dist=155055),NDUFA12(dist=173632)	1	45006210	45006210	G	A
intergenic	CRADD(dist=157443),NDUFA12(dist=171244)	1	45008598	45008598	A	T
intergenic	CRADD(dist=164890),NDUFA12(dist=163797)	1	45016045	45016045	A	C
intergenic	CRADD(dist=171723),NDUFA12(dist=156964)	1	45022878	45022878	C	T
intergenic	CRADD(dist=173081),NDUFA12(dist=155606)	1	45024236	45024236	T	C
intergenic	CRADD(dist=174828),NDUFA12(dist=153859)	1	45025983	45025983	C	T
intergenic	CRADD(dist=175381),NDUFA12(dist=153306)	1	45026536	45026536	C	T
intergenic	CRADD(dist=176056),NDUFA12(dist=152631)	1	45027211	45027211	A	G
intergenic	CRADD(dist=178984),NDUFA12(dist=149703)	1	45030139	45030139	C	T
intergenic	CRADD(dist=189666),NDUFA12(dist=139021)	1	45040821	45040821	G	A
intergenic	CRADD(dist=195216),NDUFA12(dist=133471)	1	45046371	45046371	G	A
intergenic	CRADD(dist=195381),NDUFA12(dist=133306)	1	45046536	45046536	G	A
intergenic	CRADD(dist=196198),NDUFA12(dist=132489)	1	45047353	45047353	A	G
intergenic	CRADD(dist=199759),NDUFA12(dist=128928)	1	45050914	45050914	G	A
intergenic	CRADD(dist=200855),NDUFA12(dist=127832)	1	45052010	45052010	C	T
intergenic	CRADD(dist=203837),NDUFA12(dist=124850)	1	45054992	45054992	T	A
intergenic	CRADD(dist=204644),NDUFA12(dist=124043)	1	45055799	45055799	C	T
intergenic	CRADD(dist=208887),NDUFA12(dist=119800)	1	45060042	45060042	G	A
intergenic	CRADD(dist=209612),NDUFA12(dist=119075)	1	45060767	45060767	A	G
intergenic	CRADD(dist=215234),NDUFA12(dist=113453)	1	45066389	45066389	C	T
intergenic	CRADD(dist=216493),NDUFA12(dist=112194)	1	45067648	45067648	A	G
intergenic	CRADD(dist=218260),NDUFA12(dist=110427)	1	45069415	45069415	C	T
intergenic	CRADD(dist=220718),NDUFA12(dist=107969)	1	45071873	45071873	T	A
intergenic	CRADD(dist=222458),NDUFA12(dist=106229)	1	45073613	45073613	A	T
intergenic	CRADD(dist=223867),NDUFA12(dist=104820)	1	45075022	45075022	T	G
intergenic	CRADD(dist=228074),NDUFA12(dist=100613)	1	45079229	45079229	A	G
intergenic	CRADD(dist=228661),NDUFA12(dist=100026)	1	45079816	45079816	G	A
intergenic	CRADD(dist=232541),NDUFA12(dist=96146)	1	45083696	45083696	T	C
intergenic	CRADD(dist=245089),NDUFA12(dist=83598)	1	45096244	45096244	T	C
intergenic	CRADD(dist=245294),NDUFA12(dist=83393)	1	45096449	45096449	G	C
intergenic	CRADD(dist=248575),NDUFA12(dist=80112)	1	45099730	45099730	T	C
intergenic	CRADD(dist=249900),NDUFA12(dist=78787)	1	45101055	45101055	C	T
intergenic	CRADD(dist=254866),NDUFA12(dist=73821)	1	45106021	45106021	G	A
intergenic	CRADD(dist=255975),NDUFA12(dist=72712)	1	45107130	45107130	T	C
intergenic	CRADD(dist=257132),NDUFA12(dist=71555)	1	45108287	45108287	C	T
intergenic	CRADD(dist=270758),NDUFA12(dist=57929)	1	45121913	45121913	C	T
intergenic	CRADD(dist=274854),NDUFA12(dist=53833)	1	45126009	45126009	C	T
intergenic	CRADD(dist=276679),NDUFA12(dist=52008)	1	45127834	45127834	A	G
intergenic	CRADD(dist=278774),NDUFA12(dist=49913)	1	45129929	45129929	G	A
intergenic	CRADD(dist=284212),NDUFA12(dist=44475)	1	45135367	45135367	A	T
intronic	DNM1L	1	59067814	59067814	C	T
intronic	DNM1L	1	59074525	59074525	G	A
intronic	DNM1L	1	59075604	59075604	A	G
intronic	DNM1L	1	59076319	59076319	C	T
intronic	DNM1L	1	59077804	59077804	T	C
intronic	DNM1L	1	59083473	59083473	G	A
intronic	DNM1L	1	59083625	59083625	G	T
intronic	DNM1L	1	59088860	59088860	A	G
intronic	DNM1L	1	59094398	59094398	C	A
intronic	DNM1L	1	59097463	59097463	G	A
intergenic	DNM1L(dist=3069),MIR6700(dist=379767)	1	59103364	59103364	C	T
intergenic	DNM1L(dist=3160),MIR6700(dist=379676)	1	59103455	59103455	G	A
intergenic	DNM1L(dist=10725),MIR6700(dist=372111)	1	59111020	59111020	A	G
intergenic	DNM1L(dist=14981),MIR6700(dist=367855)	1	59115276	59115276	A	G
intergenic	DNM1L(dist=16131),MIR6700(dist=366705)	1	59116426	59116426	G	A
intergenic	DNM1L(dist=16203),MIR6700(dist=366633)	1	59116498	59116498	T	A
intergenic	DNM1L(dist=19968),MIR6700(dist=362868)	1	59120263	59120263	T	C
intergenic	DNM1L(dist=24557),MIR6700(dist=358279)	1	59124852	59124852	T	C
intergenic	DNM1L(dist=25738),MIR6700(dist=357098)	1	59126033	59126033	T	C
intergenic	DNM1L(dist=29370),MIR6700(dist=353466)	1	59129665	59129665	T	C
intergenic	DNM1L(dist=35266),MIR6700(dist=347570)	1	59135561	59135561	G	A
intergenic	DNM1L(dist=37501),MIR6700(dist=345335)	1	59137796	59137796	G	A
intergenic	DNM1L(dist=41839),MIR6700(dist=340997)	1	59142134	59142134	G	A
intergenic	DNM1L(dist=43687),MIR6700(dist=339149)	1	59143982	59143982	C	T
intergenic	DNM1L(dist=48189),MIR6700(dist=334647)	1	59148484	59148484	A	G
intergenic	DNM1L(dist=50388),MIR6700(dist=332448)	1	59150683	59150683	C	T
intergenic	DNM1L(dist=52560),MIR6700(dist=330276)	1	59152855	59152855	T	C
intergenic	DNM1L(dist=56624),MIR6700(dist=326212)	1	59156919	59156919	T	C
intergenic	DNM1L(dist=56771),MIR6700(dist=326065)	1	59157066	59157066	A	G
intergenic	DNM1L(dist=65113),MIR6700(dist=317723)	1	59165408	59165408	A	G
intergenic	DNM1L(dist=65537),MIR6700(dist=317299)	1	59165832	59165832	A	G
intergenic	DNM1L(dist=66630),MIR6700(dist=316206)	1	59166925	59166925	G	A
intergenic	DNM1L(dist=67551),MIR6700(dist=315285)	1	59167846	59167846	G	A
intergenic	DNM1L(dist=69350),MIR6700(dist=313486)	1	59169645	59169645	G	T
intergenic	DNM1L(dist=74361),MIR6700(dist=308475)	1	59174656	59174656	T	C
intergenic	DNM1L(dist=77787),MIR6700(dist=305049)	1	59178082	59178082	A	C
intergenic	DNM1L(dist=79696),MIR6700(dist=303140)	1	59179991	59179991	A	G
intergenic	DNM1L(dist=80479),MIR6700(dist=302357)	1	59180774	59180774	T	C
intergenic	DNM1L(dist=81820),MIR6700(dist=301016)	1	59182115	59182115	G	A
intergenic	DNM1L(dist=87714),MIR6700(dist=295122)	1	59188009	59188009	A	G
intergenic	DNM1L(dist=87838),MIR6700(dist=294998)	1	59188133	59188133	T	A
intergenic	DNM1L(dist=94776),MIR6700(dist=288060)	1	59195071	59195071	T	C
intergenic	DNM1L(dist=95031),MIR6700(dist=287805)	1	59195326	59195326	G	A
intergenic	DNM1L(dist=99849),MIR6700(dist=282987)	1	59200144	59200144	T	C
intergenic	DNM1L(dist=104418),MIR6700(dist=278418)	1	59204713	59204713	T	C
intergenic	DNM1L(dist=108304),MIR6700(dist=274532)	1	59208599	59208599	G	T
intergenic	DNM1L(dist=114199),MIR6700(dist=268637)	1	59214494	59214494	G	A
intergenic	DNM1L(dist=117294),MIR6700(dist=265542)	1	59217589	59217589	C	T
intergenic	DNM1L(dist=117829),MIR6700(dist=265007)	1	59218124	59218124	C	G
intergenic	DNM1L(dist=119440),MIR6700(dist=263396)	1	59219735	59219735	G	C
intergenic	DNM1L(dist=135580),MIR6700(dist=247256)	1	59235875	59235875	T	C
intergenic	DNM1L(dist=136716),MIR6700(dist=246120)	1	59237011	59237011	T	C
intergenic	DNM1L(dist=146912),MIR6700(dist=235924)	1	59247207	59247207	T	C
intergenic	DNM1L(dist=148863),MIR6700(dist=233973)	1	59249158	59249158	G	T
intergenic	DNM1L(dist=150644),MIR6700(dist=232192)	1	59250939	59250939	G	A
intergenic	DNM1L(dist=153080),MIR6700(dist=229756)	1	59253375	59253375	G	A
intergenic	DNM1L(dist=153165),MIR6700(dist=229671)	1	59253460	59253460	C	T
intergenic	DNM1L(dist=156543),MIR6700(dist=226293)	1	59256838	59256838	T	C
intergenic	DNM1L(dist=168571),MIR6700(dist=214265)	1	59268866	59268866	T	C
intergenic	DNM1L(dist=169594),MIR6700(dist=213242)	1	59269889	59269889	T	C
intergenic	DNM1L(dist=171662),MIR6700(dist=211174)	1	59271957	59271957	A	G
intergenic	DNM1L(dist=172683),MIR6700(dist=210153)	1	59272978	59272978	C	T
intergenic	DNM1L(dist=174412),MIR6700(dist=208424)	1	59274707	59274707	C	G
intergenic	DNM1L(dist=174760),MIR6700(dist=208076)	1	59275055	59275055	C	T
intergenic	DNM1L(dist=175324),MIR6700(dist=207512)	1	59275619	59275619	A	G
intergenic	DNM1L(dist=176418),MIR6700(dist=206418)	1	59276713	59276713	G	A
intergenic	CHUNK-1(dist=294066),IL17RA(dist=333102)	1	61417251	61417251	A	T
intergenic	CHUNK-1(dist=294529),IL17RA(dist=332639)	1	61417714	61417714	A	G
intergenic	CHUNK-1(dist=296666),IL17RA(dist=330502)	1	61419851	61419851	A	G
intergenic	CHUNK-1(dist=297263),IL17RA(dist=329905)	1	61420448	61420448	C	T
intergenic	CHUNK-1(dist=299710),IL17RA(dist=327458)	1	61422895	61422895	G	A
intergenic	CHUNK-1(dist=306250),IL17RA(dist=320918)	1	61429435	61429435	G	A
intergenic	CHUNK-1(dist=309034),IL17RA(dist=318134)	1	61432219	61432219	T	C
intergenic	CHUNK-1(dist=313836),IL17RA(dist=313332)	1	61437021	61437021	T	C
intergenic	CHUNK-1(dist=316385),IL17RA(dist=310783)	1	61439570	61439570	C	A
intergenic	CHUNK-1(dist=317088),IL17RA(dist=310080)	1	61440273	61440273	C	T
intergenic	CHUNK-1(dist=320966),IL17RA(dist=306202)	1	61444151	61444151	A	G
intergenic	CHUNK-1(dist=321874),IL17RA(dist=305294)	1	61445059	61445059	C	T
intergenic	CHUNK-1(dist=322449),IL17RA(dist=304719)	1	61445634	61445634	A	G
intergenic	CHUNK-1(dist=325148),IL17RA(dist=302020)	1	61448333	61448333	A	G
intergenic	CHUNK-1(dist=326266),IL17RA(dist=300902)	1	61449451	61449451	G	A
intergenic	CHUNK-1(dist=330530),IL17RA(dist=296638)	1	61453715	61453715	T	C
intergenic	CHUNK-1(dist=334715),IL17RA(dist=292453)	1	61457900	61457900	C	T
intergenic	CHUNK-1(dist=339244),IL17RA(dist=287924)	1	61462429	61462429	C	T
intergenic	CHUNK-1(dist=343684),IL17RA(dist=283484)	1	61466869	61466869	G	A
intergenic	CHUNK-1(dist=344755),IL17RA(dist=282413)	1	61467940	61467940	A	G
intergenic	CHUNK-1(dist=348127),IL17RA(dist=279041)	1	61471312	61471312	C	T
intergenic	CHUNK-1(dist=348215),IL17RA(dist=278953)	1	61471400	61471400	A	T
intergenic	CHUNK-1(dist=349333),IL17RA(dist=277835)	1	61472518	61472518	A	G
intergenic	CHUNK-1(dist=356511),IL17RA(dist=270657)	1	61479696	61479696	C	T
intergenic	CHUNK-1(dist=359426),IL17RA(dist=267742)	1	61482611	61482611	C	T
intergenic	CHUNK-1(dist=364261),IL17RA(dist=262907)	1	61487446	61487446	A	G
intergenic	CHUNK-1(dist=371085),IL17RA(dist=256083)	1	61494270	61494270	A	G
intergenic	CHUNK-1(dist=374073),IL17RA(dist=253095)	1	61497258	61497258	C	G
intergenic	CHUNK-1(dist=374640),IL17RA(dist=252528)	1	61497825	61497825	G	A
intergenic	CHUNK-1(dist=374763),IL17RA(dist=252405)	1	61497948	61497948	A	G
intergenic	CHUNK-1(dist=375098),IL17RA(dist=252070)	1	61498283	61498283	A	G
intergenic	CHUNK-1(dist=376602),IL17RA(dist=250566)	1	61499787	61499787	A	T
intergenic	CHUNK-1(dist=378896),IL17RA(dist=248272)	1	61502081	61502081	G	T
intergenic	CHUNK-1(dist=381328),IL17RA(dist=245840)	1	61504513	61504513	G	A
intergenic	CHUNK-1(dist=383580),IL17RA(dist=243588)	1	61506765	61506765	G	A
intergenic	CHUNK-1(dist=387204),IL17RA(dist=239964)	1	61510389	61510389	C	T
intergenic	CHUNK-1(dist=389683),IL17RA(dist=237485)	1	61512868	61512868	A	C
intergenic	CHUNK-1(dist=390485),IL17RA(dist=236683)	1	61513670	61513670	T	A
intergenic	CHUNK-1(dist=391427),IL17RA(dist=235741)	1	61514612	61514612	G	A
intergenic	CHUNK-1(dist=395797),IL17RA(dist=231371)	1	61518982	61518982	C	T
intergenic	CHUNK-1(dist=399465),IL17RA(dist=227703)	1	61522650	61522650	T	C
intergenic	CHUNK-1(dist=399828),IL17RA(dist=227340)	1	61523013	61523013	C	T
intergenic	CHUNK-1(dist=403997),IL17RA(dist=223171)	1	61527182	61527182	G	A
intergenic	CHUNK-1(dist=404576),IL17RA(dist=222592)	1	61527761	61527761	A	G
intergenic	CHUNK-1(dist=406829),IL17RA(dist=220339)	1	61530014	61530014	A	G
intergenic	CHUNK-1(dist=408837),IL17RA(dist=218331)	1	61532022	61532022	G	A
intergenic	CHUNK-1(dist=411953),IL17RA(dist=215215)	1	61535138	61535138	T	A
intergenic	CHUNK-1(dist=413638),IL17RA(dist=213530)	1	61536823	61536823	A	G
intergenic	CHUNK-1(dist=418451),IL17RA(dist=208717)	1	61541636	61541636	C	T
intergenic	CHUNK-1(dist=423198),IL17RA(dist=203970)	1	61546383	61546383	T	C
intergenic	CHUNK-1(dist=431130),IL17RA(dist=196038)	1	61554315	61554315	C	T
intergenic	CHUNK-1(dist=434704),IL17RA(dist=192464)	1	61557889	61557889	G	A
intergenic	CHUNK-1(dist=437191),IL17RA(dist=189977)	1	61560376	61560376	T	C
intergenic	CHUNK-1(dist=446829),IL17RA(dist=180339)	1	61570014	61570014	A	G
intergenic	CHUNK-1(dist=451474),IL17RA(dist=175694)	1	61574659	61574659	T	C
intergenic	CHUNK-1(dist=452578),IL17RA(dist=174590)	1	61575763	61575763	T	A
intergenic	CHUNK-1(dist=460854),IL17RA(dist=166314)	1	61584039	61584039	T	C
intergenic	CHUNK-1(dist=465038),IL17RA(dist=162130)	1	61588223	61588223	C	T
intergenic	CHUNK-1(dist=465674),IL17RA(dist=161494)	1	61588859	61588859	G	A
intergenic	CHUNK-1(dist=465944),IL17RA(dist=161224)	1	61589129	61589129	C	G
intergenic	CHUNK-1(dist=470486),IL17RA(dist=156682)	1	61593671	61593671	T	C
intergenic	CHUNK-1(dist=472476),IL17RA(dist=154692)	1	61595661	61595661	G	A
intergenic	CHUNK-1(dist=475724),IL17RA(dist=151444)	1	61598909	61598909	C	T
intergenic	CHUNK-1(dist=478536),IL17RA(dist=148632)	1	61601721	61601721	G	C
intergenic	CHUNK-1(dist=485539),IL17RA(dist=141629)	1	61608724	61608724	A	G
intergenic	CHUNK-1(dist=490220),IL17RA(dist=136948)	1	61613405	61613405	A	G
intergenic	CHUNK-1(dist=490962),IL17RA(dist=136206)	1	61614147	61614147	G	A
intergenic	CHUNK-1(dist=492281),IL17RA(dist=134887)	1	61615466	61615466	A	G
intergenic	CHUNK-1(dist=494425),IL17RA(dist=132743)	1	61617610	61617610	C	G
intergenic	CHUNK-1(dist=497073),IL17RA(dist=130095)	1	61620258	61620258	C	T
intergenic	CHUNK-1(dist=501378),IL17RA(dist=125790)	1	61624563	61624563	T	G
intronic	PTPRO	1	63013788	63013788	T	G
intronic	PTPRO	1	63022878	63022878	T	C
intronic	PTPRO	1	63024093	63024093	T	C
intronic	PTPRO	1	63033140	63033140	T	C
intronic	PTPRO	1	63035477	63035477	A	G
intronic	PTPRO	1	63037818	63037818	A	T
intronic	PTPRO	1	63040178	63040178	T	A
intronic	PTPRO	1	63044301	63044301	G	C
intronic	PTPRO	1	63054297	63054297	G	C
intronic	PTPRO	1	63057514	63057514	A	G
intronic	PTPRO	1	63057680	63057680	G	T
intronic	PTPRO	1	63062559	63062559	C	T
intronic	PTPRO	1	63064818	63064818	G	C
intronic	PTPRO	1	63066282	63066282	C	G
intronic	PTPRO	1	63066778	63066778	A	G
intronic	PTPRO	1	63072988	63072988	G	C
UTR3	PTPRO(NM_204122:c.*486G>T)	1	63081898	63081898	G	T
intergenic	PTPRO(dist=24503),STRAP(dist=143313)	1	63107290	63107290	C	T
intergenic	PTPRO(dist=25487),STRAP(dist=142329)	1	63108274	63108274	A	G
intergenic	PTPRO(dist=30717),STRAP(dist=137099)	1	63113504	63113504	T	C
intergenic	PTPRO(dist=32046),STRAP(dist=135770)	1	63114833	63114833	T	C
intergenic	PTPRO(dist=32618),STRAP(dist=135198)	1	63115405	63115405	T	G
intergenic	PTPRO(dist=38632),STRAP(dist=129184)	1	63121419	63121419	G	T
intergenic	PTPRO(dist=46172),STRAP(dist=121644)	1	63128959	63128959	G	C
intergenic	PTPRO(dist=55662),STRAP(dist=112154)	1	63138449	63138449	T	G
intergenic	PTPRO(dist=58651),STRAP(dist=109165)	1	63141438	63141438	G	A
intergenic	PTPRO(dist=64390),STRAP(dist=103426)	1	63147177	63147177	A	C
intergenic	PTPRO(dist=65880),STRAP(dist=101936)	1	63148667	63148667	G	A
intergenic	PTPRO(dist=66086),STRAP(dist=101730)	1	63148873	63148873	T	C
intergenic	PTPRO(dist=67606),STRAP(dist=100210)	1	63150393	63150393	G	T
intergenic	PTPRO(dist=72359),STRAP(dist=95457)	1	63155146	63155146	A	G
intergenic	PTPRO(dist=78392),STRAP(dist=89424)	1	63161179	63161179	G	A
intergenic	PTPRO(dist=82381),STRAP(dist=85435)	1	63165168	63165168	A	C
intergenic	PTPRO(dist=87045),STRAP(dist=80771)	1	63169832	63169832	C	A
intergenic	PTPRO(dist=89122),STRAP(dist=78694)	1	63171909	63171909	A	C
intergenic	PTPRO(dist=90181),STRAP(dist=77635)	1	63172968	63172968	C	T
intergenic	PTPRO(dist=97395),STRAP(dist=70421)	1	63180182	63180182	C	T
intergenic	PTPRO(dist=102227),STRAP(dist=65589)	1	63185014	63185014	G	C
intergenic	PTPRO(dist=102756),STRAP(dist=65060)	1	63185543	63185543	A	G
intergenic	PTPRO(dist=104371),STRAP(dist=63445)	1	63187158	63187158	A	G
intergenic	PTPRO(dist=110756),STRAP(dist=57060)	1	63193543	63193543	C	T
intergenic	PTPRO(dist=114442),STRAP(dist=53374)	1	63197229	63197229	G	A
intergenic	PTPRO(dist=118370),STRAP(dist=49446)	1	63201157	63201157	T	C
intergenic	PTPRO(dist=123155),STRAP(dist=44661)	1	63205942	63205942	A	G
intergenic	PTPRO(dist=130238),STRAP(dist=37578)	1	63213025	63213025	T	C
intergenic	MGST1(dist=591416),PLCZ1(dist=306276)	1	64027395	64027395	T	C
intergenic	MGST1(dist=594000),PLCZ1(dist=303692)	1	64029979	64029979	G	A
intergenic	MGST1(dist=603444),PLCZ1(dist=294248)	1	64039423	64039423	T	G
intergenic	MGST1(dist=608773),PLCZ1(dist=288919)	1	64044752	64044752	A	C
intergenic	MGST1(dist=609029),PLCZ1(dist=288663)	1	64045008	64045008	A	G
intergenic	MGST1(dist=609700),PLCZ1(dist=287992)	1	64045679	64045679	T	C
intergenic	MGST1(dist=611495),PLCZ1(dist=286197)	1	64047474	64047474	T	C
intergenic	MGST1(dist=613623),PLCZ1(dist=284069)	1	64049602	64049602	A	G
intergenic	MGST1(dist=614019),PLCZ1(dist=283673)	1	64049998	64049998	A	G
intergenic	MGST1(dist=616086),PLCZ1(dist=281606)	1	64052065	64052065	A	G
intergenic	MGST1(dist=617840),PLCZ1(dist=279852)	1	64053819	64053819	G	A
intergenic	MGST1(dist=618347),PLCZ1(dist=279345)	1	64054326	64054326	A	C
intergenic	MGST1(dist=619463),PLCZ1(dist=278229)	1	64055442	64055442	T	G
intergenic	MGST1(dist=624799),PLCZ1(dist=272893)	1	64060778	64060778	T	C
intergenic	MGST1(dist=626485),PLCZ1(dist=271207)	1	64062464	64062464	G	T
intergenic	MGST1(dist=632014),PLCZ1(dist=265678)	1	64067993	64067993	C	A
intergenic	MGST1(dist=639321),PLCZ1(dist=258371)	1	64075300	64075300	G	T
intergenic	MGST1(dist=648926),PLCZ1(dist=248766)	1	64084905	64084905	C	T
intergenic	MGST1(dist=657728),PLCZ1(dist=239964)	1	64093707	64093707	G	A
intergenic	MGST1(dist=658049),PLCZ1(dist=239643)	1	64094028	64094028	G	C
intergenic	MGST1(dist=662756),PLCZ1(dist=234936)	1	64098735	64098735	C	T
intergenic	MGST1(dist=664322),PLCZ1(dist=233370)	1	64100301	64100301	A	G
intergenic	MGST1(dist=669131),PLCZ1(dist=228561)	1	64105110	64105110	G	A
intergenic	MGST1(dist=672405),PLCZ1(dist=225287)	1	64108384	64108384	A	C
intergenic	MGST1(dist=677087),PLCZ1(dist=220605)	1	64113066	64113066	A	T
intergenic	MGST1(dist=684417),PLCZ1(dist=213275)	1	64120396	64120396	A	G
intergenic	MGST1(dist=687506),PLCZ1(dist=210186)	1	64123485	64123485	C	T
intergenic	MGST1(dist=693691),PLCZ1(dist=204001)	1	64129670	64129670	A	G
intergenic	MGST1(dist=694175),PLCZ1(dist=203517)	1	64130154	64130154	A	C
intergenic	MGST1(dist=708520),PLCZ1(dist=189172)	1	64144499	64144499	G	A
intergenic	MGST1(dist=711695),PLCZ1(dist=185997)	1	64147674	64147674	G	A
intergenic	MGST1(dist=712080),PLCZ1(dist=185612)	1	64148059	64148059	G	T
intergenic	MGST1(dist=714271),PLCZ1(dist=183421)	1	64150250	64150250	C	T
intergenic	MGST1(dist=715832),PLCZ1(dist=181860)	1	64151811	64151811	T	C
intergenic	MGST1(dist=715903),PLCZ1(dist=181789)	1	64151882	64151882	G	A
intergenic	MGST1(dist=728119),PLCZ1(dist=169573)	1	64164098	64164098	A	G
intergenic	MGST1(dist=730612),PLCZ1(dist=167080)	1	64166591	64166591	G	C
intergenic	MGST1(dist=732704),PLCZ1(dist=164988)	1	64168683	64168683	C	G
intergenic	MGST1(dist=748730),PLCZ1(dist=148962)	1	64184709	64184709	C	T
intergenic	MGST1(dist=749975),PLCZ1(dist=147717)	1	64185954	64185954	C	A
intergenic	MGST1(dist=754032),PLCZ1(dist=143660)	1	64190011	64190011	C	T
intergenic	MGST1(dist=768961),PLCZ1(dist=128731)	1	64204940	64204940	A	G
intergenic	MGST1(dist=777816),PLCZ1(dist=119876)	1	64213795	64213795	G	A
intergenic	MGST1(dist=778413),PLCZ1(dist=119279)	1	64214392	64214392	G	T
intergenic	MGST1(dist=780759),PLCZ1(dist=116933)	1	64216738	64216738	C	A
intergenic	MGST1(dist=785184),PLCZ1(dist=112508)	1	64221163	64221163	C	T
intergenic	MGST1(dist=786975),PLCZ1(dist=110717)	1	64222954	64222954	A	G
intergenic	MGST1(dist=793515),PLCZ1(dist=104177)	1	64229494	64229494	T	C
intergenic	MGST1(dist=793852),PLCZ1(dist=103840)	1	64229831	64229831	A	G
intergenic	MGST1(dist=800244),PLCZ1(dist=97448)	1	64236223	64236223	C	T
intergenic	MGST1(dist=804867),PLCZ1(dist=92825)	1	64240846	64240846	G	T
intergenic	MGST1(dist=808619),PLCZ1(dist=89073)	1	64244598	64244598	A	G
intergenic	MGST1(dist=817848),PLCZ1(dist=79844)	1	64253827	64253827	G	T
intergenic	MGST1(dist=818158),PLCZ1(dist=79534)	1	64254137	64254137	G	A
intergenic	MGST1(dist=819248),PLCZ1(dist=78444)	1	64255227	64255227	C	T
intergenic	MGST1(dist=821577),PLCZ1(dist=76115)	1	64257556	64257556	G	A
intergenic	MGST1(dist=833037),PLCZ1(dist=64655)	1	64269016	64269016	G	T
intergenic	MGST1(dist=840688),PLCZ1(dist=57004)	1	64276667	64276667	G	T
intergenic	MGST1(dist=840761),PLCZ1(dist=56931)	1	64276740	64276740	C	T
intergenic	MGST1(dist=844807),PLCZ1(dist=52885)	1	64280786	64280786	C	G
intergenic	MGST1(dist=845977),PLCZ1(dist=51715)	1	64281956	64281956	A	G
intergenic	MGST1(dist=852190),PLCZ1(dist=45502)	1	64288169	64288169	C	T
intergenic	MGST1(dist=857559),PLCZ1(dist=40133)	1	64293538	64293538	C	T
intergenic	MGST1(dist=858365),PLCZ1(dist=39327)	1	64294344	64294344	C	T
intergenic	MGST1(dist=863890),PLCZ1(dist=33802)	1	64299869	64299869	A	C
intergenic	MGST1(dist=869659),PLCZ1(dist=28033)	1	64305638	64305638	T	C
intergenic	MGST1(dist=871627),PLCZ1(dist=26065)	1	64307606	64307606	C	G
intergenic	MGST1(dist=885390),PLCZ1(dist=12302)	1	64321369	64321369	G	A
intergenic	MGST1(dist=891306),PLCZ1(dist=6386)	1	64327285	64327285	G	T
intergenic	MGST1(dist=895462),PLCZ1(dist=2230)	1	64331441	64331441	A	G
intronic	PLCZ1	1	64335013	64335013	C	T
intronic	PLCZ1	1	64336944	64336944	T	C
intronic	PLCZ1	1	64337097	64337097	G	A
intronic	PLCZ1	1	64339473	64339473	T	G
intronic	PLCZ1	1	64342343	64342343	C	A
intronic	PLCZ1	1	64342587	64342587	G	A
intronic	PLCZ1	1	64343861	64343861	G	C
intronic	PLCZ1	1	64351090	64351090	T	C
intronic	PLCZ1	1	64351438	64351438	A	G
intronic	PLCZ1	1	64356354	64356354	A	G
intronic	PLCZ1	1	64358382	64358382	A	C
intronic	PLCZ1	1	64359824	64359824	C	T
intronic	PLCZ1	1	64361722	64361722	A	G
intronic	PLCZ1	1	64366325	64366325	T	C
intronic	PLCZ1	1	64374566	64374566	C	T
intronic	PLCZ1	1	64375958	64375958	C	T
intergenic	CAPZA3(dist=7080),SLCO1C1(dist=904412)	1	64384753	64384753	T	C
intergenic	CAPZA3(dist=9552),SLCO1C1(dist=901940)	1	64387225	64387225	C	T
intergenic	CAPZA3(dist=10033),SLCO1C1(dist=901459)	1	64387706	64387706	G	T
intergenic	CAPZA3(dist=11709),SLCO1C1(dist=899783)	1	64389382	64389382	G	C
intergenic	CAPZA3(dist=11986),SLCO1C1(dist=899506)	1	64389659	64389659	T	G
intergenic	CAPZA3(dist=25436),SLCO1C1(dist=886056)	1	64403109	64403109	G	A
intergenic	CAPZA3(dist=29095),SLCO1C1(dist=882397)	1	64406768	64406768	A	C
intergenic	CAPZA3(dist=30087),SLCO1C1(dist=881405)	1	64407760	64407760	T	A
intergenic	CAPZA3(dist=34478),SLCO1C1(dist=877014)	1	64412151	64412151	C	T
intergenic	CAPZA3(dist=37968),SLCO1C1(dist=873524)	1	64415641	64415641	T	C
intergenic	CAPZA3(dist=38122),SLCO1C1(dist=873370)	1	64415795	64415795	T	C
intergenic	CAPZA3(dist=38938),SLCO1C1(dist=872554)	1	64416611	64416611	G	T
intergenic	CAPZA3(dist=604950),SLCO1C1(dist=306542)	1	64982623	64982623	C	A
intergenic	CAPZA3(dist=606229),SLCO1C1(dist=305263)	1	64983902	64983902	G	A
intergenic	CAPZA3(dist=620941),SLCO1C1(dist=290551)	1	64998614	64998614	G	T
intergenic	CAPZA3(dist=626435),SLCO1C1(dist=285057)	1	65004108	65004108	C	T
intergenic	CAPZA3(dist=631582),SLCO1C1(dist=279910)	1	65009255	65009255	C	T
intergenic	CAPZA3(dist=635422),SLCO1C1(dist=276070)	1	65013095	65013095	T	C
intergenic	CAPZA3(dist=639815),SLCO1C1(dist=271677)	1	65017488	65017488	G	C
intergenic	CAPZA3(dist=640646),SLCO1C1(dist=270846)	1	65018319	65018319	A	G
intergenic	CAPZA3(dist=643098),SLCO1C1(dist=268394)	1	65020771	65020771	C	A
intergenic	CAPZA3(dist=643234),SLCO1C1(dist=268258)	1	65020907	65020907	T	C
intergenic	CAPZA3(dist=645288),SLCO1C1(dist=266204)	1	65022961	65022961	T	G
intergenic	CAPZA3(dist=652551),SLCO1C1(dist=258941)	1	65030224	65030224	C	T
intergenic	CAPZA3(dist=653121),SLCO1C1(dist=258371)	1	65030794	65030794	T	C
intergenic	CAPZA3(dist=654369),SLCO1C1(dist=257123)	1	65032042	65032042	G	A
intergenic	CAPZA3(dist=655686),SLCO1C1(dist=255806)	1	65033359	65033359	T	C
intergenic	CAPZA3(dist=656127),SLCO1C1(dist=255365)	1	65033800	65033800	T	C
intergenic	CAPZA3(dist=658366),SLCO1C1(dist=253126)	1	65036039	65036039	C	G
intergenic	CAPZA3(dist=663741),SLCO1C1(dist=247751)	1	65041414	65041414	C	T
intergenic	CAPZA3(dist=666162),SLCO1C1(dist=245330)	1	65043835	65043835	A	G
intergenic	CAPZA3(dist=669503),SLCO1C1(dist=241989)	1	65047176	65047176	A	G
intergenic	CAPZA3(dist=674925),SLCO1C1(dist=236567)	1	65052598	65052598	G	C
intergenic	CAPZA3(dist=677224),SLCO1C1(dist=234268)	1	65054897	65054897	T	C
intergenic	CAPZA3(dist=683749),SLCO1C1(dist=227743)	1	65061422	65061422	G	A
intergenic	CAPZA3(dist=685685),SLCO1C1(dist=225807)	1	65063358	65063358	A	G
intergenic	CAPZA3(dist=686862),SLCO1C1(dist=224630)	1	65064535	65064535	T	C
intergenic	CAPZA3(dist=688762),SLCO1C1(dist=222730)	1	65066435	65066435	C	A
intergenic	CAPZA3(dist=692741),SLCO1C1(dist=218751)	1	65070414	65070414	A	G
intergenic	CAPZA3(dist=693250),SLCO1C1(dist=218242)	1	65070923	65070923	A	G
intergenic	CAPZA3(dist=696851),SLCO1C1(dist=214641)	1	65074524	65074524	G	C
intergenic	CAPZA3(dist=697889),SLCO1C1(dist=213603)	1	65075562	65075562	G	A
intergenic	CAPZA3(dist=701259),SLCO1C1(dist=210233)	1	65078932	65078932	C	G
intergenic	CAPZA3(dist=702567),SLCO1C1(dist=208925)	1	65080240	65080240	G	A
intergenic	CAPZA3(dist=704505),SLCO1C1(dist=206987)	1	65082178	65082178	T	C
intergenic	CAPZA3(dist=706092),SLCO1C1(dist=205400)	1	65083765	65083765	A	G
intergenic	CAPZA3(dist=712314),SLCO1C1(dist=199178)	1	65089987	65089987	T	C
intergenic	CAPZA3(dist=713717),SLCO1C1(dist=197775)	1	65091390	65091390	T	C
intergenic	CAPZA3(dist=714756),SLCO1C1(dist=196736)	1	65092429	65092429	G	A
intergenic	CAPZA3(dist=717255),SLCO1C1(dist=194237)	1	65094928	65094928	T	C
intergenic	CAPZA3(dist=719894),SLCO1C1(dist=191598)	1	65097567	65097567	C	T
intergenic	CAPZA3(dist=724984),SLCO1C1(dist=186508)	1	65102657	65102657	T	C
intergenic	CAPZA3(dist=727272),SLCO1C1(dist=184220)	1	65104945	65104945	T	C
intergenic	CAPZA3(dist=732487),SLCO1C1(dist=179005)	1	65110160	65110160	C	T
intergenic	CAPZA3(dist=733061),SLCO1C1(dist=178431)	1	65110734	65110734	A	T
intergenic	CAPZA3(dist=739887),SLCO1C1(dist=171605)	1	65117560	65117560	G	A
intergenic	CAPZA3(dist=742253),SLCO1C1(dist=169239)	1	65119926	65119926	C	T
intergenic	CAPZA3(dist=742456),SLCO1C1(dist=169036)	1	65120129	65120129	C	A
intergenic	CAPZA3(dist=745995),SLCO1C1(dist=165497)	1	65123668	65123668	T	C
intergenic	CAPZA3(dist=746482),SLCO1C1(dist=165010)	1	65124155	65124155	A	G
intergenic	CAPZA3(dist=753888),SLCO1C1(dist=157604)	1	65131561	65131561	T	C
intergenic	CAPZA3(dist=756537),SLCO1C1(dist=154955)	1	65134210	65134210	G	A
intergenic	CAPZA3(dist=756857),SLCO1C1(dist=154635)	1	65134530	65134530	G	T
intergenic	CAPZA3(dist=757311),SLCO1C1(dist=154181)	1	65134984	65134984	A	G
intergenic	CAPZA3(dist=763252),SLCO1C1(dist=148240)	1	65140925	65140925	A	G
intergenic	CAPZA3(dist=765156),SLCO1C1(dist=146336)	1	65142829	65142829	T	C
intergenic	CAPZA3(dist=767358),SLCO1C1(dist=144134)	1	65145031	65145031	A	C
intergenic	CAPZA3(dist=774779),SLCO1C1(dist=136713)	1	65152452	65152452	T	C
intergenic	CAPZA3(dist=783284),SLCO1C1(dist=128208)	1	65160957	65160957	A	G
intergenic	CAPZA3(dist=783819),SLCO1C1(dist=127673)	1	65161492	65161492	G	A
intergenic	CAPZA3(dist=795217),SLCO1C1(dist=116275)	1	65172890	65172890	A	G
intergenic	CAPZA3(dist=803905),SLCO1C1(dist=107587)	1	65181578	65181578	A	G
intergenic	CAPZA3(dist=804722),SLCO1C1(dist=106770)	1	65182395	65182395	G	A
intergenic	CAPZA3(dist=808074),SLCO1C1(dist=103418)	1	65185747	65185747	A	G
intergenic	CAPZA3(dist=808530),SLCO1C1(dist=102962)	1	65186203	65186203	G	A
intergenic	CAPZA3(dist=812538),SLCO1C1(dist=98954)	1	65190211	65190211	A	C
intergenic	CAPZA3(dist=812608),SLCO1C1(dist=98884)	1	65190281	65190281	C	T
intergenic	CAPZA3(dist=815847),SLCO1C1(dist=95645)	1	65193520	65193520	T	C
intergenic	CAPZA3(dist=817729),SLCO1C1(dist=93763)	1	65195402	65195402	A	G
intergenic	CAPZA3(dist=821615),SLCO1C1(dist=89877)	1	65199288	65199288	T	C
intergenic	CAPZA3(dist=823796),SLCO1C1(dist=87696)	1	65201469	65201469	G	C
intergenic	CAPZA3(dist=830371),SLCO1C1(dist=81121)	1	65208044	65208044	C	T
intergenic	CAPZA3(dist=835371),SLCO1C1(dist=76121)	1	65213044	65213044	G	C
intergenic	CAPZA3(dist=840678),SLCO1C1(dist=70814)	1	65218351	65218351	T	A
intergenic	CAPZA3(dist=840848),SLCO1C1(dist=70644)	1	65218521	65218521	T	C
intergenic	CAPZA3(dist=843081),SLCO1C1(dist=68411)	1	65220754	65220754	A	T
intergenic	CAPZA3(dist=845242),SLCO1C1(dist=66250)	1	65222915	65222915	A	G
intergenic	CAPZA3(dist=847268),SLCO1C1(dist=64224)	1	65224941	65224941	C	T
intergenic	CAPZA3(dist=849809),SLCO1C1(dist=61683)	1	65227482	65227482	G	A
intergenic	CAPZA3(dist=854874),SLCO1C1(dist=56618)	1	65232547	65232547	G	A
intergenic	CAPZA3(dist=856894),SLCO1C1(dist=54598)	1	65234567	65234567	A	G
intergenic	CAPZA3(dist=862543),SLCO1C1(dist=48949)	1	65240216	65240216	G	A
intergenic	CAPZA3(dist=864937),SLCO1C1(dist=46555)	1	65242610	65242610	C	T
intergenic	CAPZA3(dist=866630),SLCO1C1(dist=44862)	1	65244303	65244303	A	G
intergenic	CAPZA3(dist=870621),SLCO1C1(dist=40871)	1	65248294	65248294	T	C
intergenic	CAPZA3(dist=870832),SLCO1C1(dist=40660)	1	65248505	65248505	G	A
intergenic	CAPZA3(dist=876170),SLCO1C1(dist=35322)	1	65253843	65253843	T	C
intergenic	CAPZA3(dist=876786),SLCO1C1(dist=34706)	1	65254459	65254459	G	A
intergenic	CAPZA3(dist=878592),SLCO1C1(dist=32900)	1	65256265	65256265	G	A
intergenic	CAPZA3(dist=879858),SLCO1C1(dist=31634)	1	65257531	65257531	G	A
intergenic	CAPZA3(dist=885182),SLCO1C1(dist=26310)	1	65262855	65262855	A	T
intergenic	CAPZA3(dist=885248),SLCO1C1(dist=26244)	1	65262921	65262921	A	G
intergenic	CAPZA3(dist=888183),SLCO1C1(dist=23309)	1	65265856	65265856	T	C
intergenic	CAPZA3(dist=892089),SLCO1C1(dist=19403)	1	65269762	65269762	A	G
intergenic	CAPZA3(dist=894044),SLCO1C1(dist=17448)	1	65271717	65271717	G	A
intergenic	CAPZA3(dist=896392),SLCO1C1(dist=15100)	1	65274065	65274065	G	A
intergenic	CAPZA3(dist=902386),SLCO1C1(dist=9106)	1	65280059	65280059	T	C
intronic	SLCO1C1	1	65294965	65294965	T	C
intronic	SLCO1C1	1	65297331	65297331	T	C
exonic	SLCO1C1	1	65303816	65303816	A	G
intronic	SLCO1C1	1	65306730	65306730	T	C
intronic	SLCO1C1	1	65308611	65308611	C	T
intergenic	SLCO1C1(dist=1231),SLCO1B3(dist=7810)	1	65311631	65311631	T	C
intergenic	SLCO1C1(dist=3153),SLCO1B3(dist=5888)	1	65313553	65313553	G	A
intronic	SLCO1B3	1	65320185	65320185	C	A
intronic	SLCO1B3	1	65321078	65321078	G	A
intronic	SLCO1B3	1	65331182	65331182	T	C
intronic	SLCO1B3	1	65335921	65335921	G	C
intronic	SLCO1B3	1	65336062	65336062	T	C
intergenic	SLCO1B3(dist=6560),IAPP(dist=73214)	1	65344163	65344163	A	T
intergenic	SLCO1B3(dist=9327),IAPP(dist=70447)	1	65346930	65346930	T	C
intergenic	SLCO1B3(dist=9881),IAPP(dist=69893)	1	65347484	65347484	T	C
intergenic	SLCO1B3(dist=16252),IAPP(dist=63522)	1	65353855	65353855	C	T
intergenic	SLCO1B3(dist=22155),IAPP(dist=57619)	1	65359758	65359758	T	C
intergenic	SLCO1B3(dist=24190),IAPP(dist=55584)	1	65361793	65361793	T	G
intergenic	SLCO1B3(dist=28672),IAPP(dist=51102)	1	65366275	65366275	C	A
intergenic	SLCO1B3(dist=31925),IAPP(dist=47849)	1	65369528	65369528	C	T
intergenic	SLCO1B3(dist=33531),IAPP(dist=46243)	1	65371134	65371134	G	C
intergenic	SLCO1B3(dist=35097),IAPP(dist=44677)	1	65372700	65372700	C	T
intergenic	SLCO1B3(dist=47384),IAPP(dist=32390)	1	65384987	65384987	G	T
intergenic	SLCO1B3(dist=49632),IAPP(dist=30142)	1	65387235	65387235	C	G
intergenic	SLCO1B3(dist=52048),IAPP(dist=27726)	1	65389651	65389651	G	A
intergenic	SLCO1B3(dist=52994),IAPP(dist=26780)	1	65390597	65390597	C	T
intergenic	SLCO1B3(dist=58375),IAPP(dist=21399)	1	65395978	65395978	G	A
intergenic	SLCO1B3(dist=67243),IAPP(dist=12531)	1	65404846	65404846	G	T
intergenic	SLCO1B3(dist=68003),IAPP(dist=11771)	1	65405606	65405606	G	T
intergenic	SLCO1B3(dist=74298),IAPP(dist=5476)	1	65411901	65411901	G	A
intergenic	SLCO1B3(dist=75286),IAPP(dist=4488)	1	65412889	65412889	C	T
intergenic	IAPP(dist=6924),PYROXD1(dist=22403)	1	65428027	65428027	G	A
intergenic	IAPP(dist=9279),PYROXD1(dist=20048)	1	65430382	65430382	C	T
intergenic	IAPP(dist=9594),PYROXD1(dist=19733)	1	65430697	65430697	A	C
intergenic	IAPP(dist=10792),PYROXD1(dist=18535)	1	65431895	65431895	C	A
intergenic	IAPP(dist=15626),PYROXD1(dist=13701)	1	65436729	65436729	G	A
intergenic	IAPP(dist=17514),PYROXD1(dist=11813)	1	65438617	65438617	A	G
intergenic	IAPP(dist=23453),PYROXD1(dist=5874)	1	65444556	65444556	T	C
intergenic	IAPP(dist=24719),PYROXD1(dist=4608)	1	65445822	65445822	G	A
upstream	PYROXD1(dist=979)	1	65449451	65449451	A	G
intronic	PYROXD1	1	65451491	65451491	T	C
[truncated: 35,737 more rows]

## Sheet: PB
intergenic	ORC5(dist=453191),PUS7(dist=110882)	1	13679800	13679800	T	C
intergenic	ORC5(dist=461322),PUS7(dist=102751)	1	13687931	13687931	T	C
intergenic	ORC5(dist=463749),PUS7(dist=100324)	1	13690358	13690358	A	G
intergenic	ORC5(dist=466183),PUS7(dist=97890)	1	13692792	13692792	A	G
intergenic	ORC5(dist=470711),PUS7(dist=93362)	1	13697320	13697320	G	A
intergenic	ORC5(dist=477021),PUS7(dist=87052)	1	13703630	13703630	G	A
intergenic	ORC5(dist=480629),PUS7(dist=83444)	1	13707238	13707238	G	C
intergenic	ORC5(dist=485970),PUS7(dist=78103)	1	13712579	13712579	C	T
intergenic	ORC5(dist=493776),PUS7(dist=70297)	1	13720385	13720385	G	T
intergenic	ORC5(dist=495527),PUS7(dist=68546)	1	13722136	13722136	A	C
intergenic	ORC5(dist=497883),PUS7(dist=66190)	1	13724492	13724492	G	A
intergenic	ORC5(dist=499236),PUS7(dist=64837)	1	13725845	13725845	C	A
intergenic	ORC5(dist=510813),PUS7(dist=53260)	1	13737422	13737422	T	C
intergenic	ORC5(dist=511241),PUS7(dist=52832)	1	13737850	13737850	T	C
intergenic	ORC5(dist=514648),PUS7(dist=49425)	1	13741257	13741257	C	T
intergenic	ORC5(dist=518038),PUS7(dist=46035)	1	13744647	13744647	A	G
intergenic	ORC5(dist=521741),PUS7(dist=42332)	1	13748350	13748350	A	C
intergenic	ORC5(dist=527654),PUS7(dist=36419)	1	13754263	13754263	A	T
intergenic	ORC5(dist=533417),PUS7(dist=30656)	1	13760026	13760026	G	A
intergenic	ORC5(dist=538776),PUS7(dist=25297)	1	13765385	13765385	G	A
intergenic	ORC5(dist=541927),PUS7(dist=22146)	1	13768536	13768536	T	A
intergenic	ORC5(dist=542281),PUS7(dist=21792)	1	13768890	13768890	G	A
intergenic	ORC5(dist=543524),PUS7(dist=20549)	1	13770133	13770133	A	C
intergenic	ORC5(dist=553181),PUS7(dist=10892)	1	13779790	13779790	G	A
intergenic	ORC5(dist=554373),PUS7(dist=9700)	1	13780982	13780982	A	G
intergenic	ORC5(dist=557124),PUS7(dist=6949)	1	13783733	13783733	A	C
intergenic	ORC5(dist=558861),PUS7(dist=5212)	1	13785470	13785470	C	G
exonic	PUS7	1	13790972	13790972	G	A
intronic	PUS7	1	13794711	13794711	T	C
intronic	PUS7	1	13795715	13795715	A	G
intronic	PUS7	1	13802989	13802989	G	A
intronic	PUS7	1	13807340	13807340	T	G
intronic	PUS7	1	13808831	13808831	T	A
intronic	RINT1	1	13812144	13812144	G	C
intronic	RINT1	1	13818952	13818952	C	T
downstream	RINT1(dist=433)	1	13822563	13822563	C	A
intergenic	RINT1(dist=9372),SYPL1(dist=171768)	1	13831502	13831502	A	C
intergenic	RINT1(dist=13488),SYPL1(dist=167652)	1	13835618	13835618	T	C
intergenic	RINT1(dist=18813),SYPL1(dist=162327)	1	13840943	13840943	C	T
intergenic	RINT1(dist=21889),SYPL1(dist=159251)	1	13844019	13844019	C	T
intergenic	RINT1(dist=27818),SYPL1(dist=153322)	1	13849948	13849948	T	C
intergenic	RINT1(dist=29466),SYPL1(dist=151674)	1	13851596	13851596	A	G
intergenic	RINT1(dist=32040),SYPL1(dist=149100)	1	13854170	13854170	T	C
intergenic	RINT1(dist=44523),SYPL1(dist=136617)	1	13866653	13866653	G	C
intergenic	RINT1(dist=45483),SYPL1(dist=135657)	1	13867613	13867613	C	T
intergenic	RINT1(dist=46321),SYPL1(dist=134819)	1	13868451	13868451	G	C
intergenic	RINT1(dist=54549),SYPL1(dist=126591)	1	13876679	13876679	T	C
intergenic	RINT1(dist=58456),SYPL1(dist=122684)	1	13880586	13880586	T	C
intergenic	ZNF800(dist=530762),POT1(dist=324370)	1	21189778	21189778	G	T
intergenic	ZNF800(dist=531420),POT1(dist=323712)	1	21190436	21190436	G	A
intergenic	ZNF800(dist=534885),POT1(dist=320247)	1	21193901	21193901	A	G
intergenic	ZNF800(dist=537131),POT1(dist=318001)	1	21196147	21196147	C	T
intergenic	ZNF800(dist=541750),POT1(dist=313382)	1	21200766	21200766	A	C
intergenic	ZNF800(dist=543106),POT1(dist=312026)	1	21202122	21202122	C	A
intergenic	ZNF800(dist=544648),POT1(dist=310484)	1	21203664	21203664	C	T
intergenic	ZNF800(dist=548753),POT1(dist=306379)	1	21207769	21207769	A	G
intergenic	ZNF800(dist=549347),POT1(dist=305785)	1	21208363	21208363	A	G
intergenic	ZNF800(dist=553102),POT1(dist=302030)	1	21212118	21212118	C	T
intergenic	ZNF800(dist=556440),POT1(dist=298692)	1	21215456	21215456	A	T
intergenic	ZNF800(dist=557227),POT1(dist=297905)	1	21216243	21216243	G	A
intergenic	ZNF800(dist=559945),POT1(dist=295187)	1	21218961	21218961	A	T
intergenic	ZNF800(dist=563924),POT1(dist=291208)	1	21222940	21222940	T	G
intergenic	ZNF800(dist=573885),POT1(dist=281247)	1	21232901	21232901	C	T
intergenic	ZNF800(dist=576369),POT1(dist=278763)	1	21235385	21235385	C	T
intergenic	ZNF800(dist=582112),POT1(dist=273020)	1	21241128	21241128	A	T
intergenic	ZNF800(dist=582335),POT1(dist=272797)	1	21241351	21241351	C	T
intergenic	ZNF800(dist=586948),POT1(dist=268184)	1	21245964	21245964	C	A
intergenic	ZNF800(dist=588448),POT1(dist=266684)	1	21247464	21247464	T	A
intergenic	ZNF800(dist=589567),POT1(dist=265565)	1	21248583	21248583	C	T
intergenic	ZNF800(dist=593332),POT1(dist=261800)	1	21252348	21252348	C	G
intergenic	ZNF800(dist=595644),POT1(dist=259488)	1	21254660	21254660	C	T
intergenic	ZNF800(dist=597829),POT1(dist=257303)	1	21256845	21256845	C	T
intergenic	ZNF800(dist=600229),POT1(dist=254903)	1	21259245	21259245	G	A
intergenic	ZNF800(dist=600737),POT1(dist=254395)	1	21259753	21259753	C	T
intergenic	ZNF800(dist=602435),POT1(dist=252697)	1	21261451	21261451	A	G
intergenic	ZNF800(dist=607379),POT1(dist=247753)	1	21266395	21266395	C	T
intergenic	ZNF800(dist=607556),POT1(dist=247576)	1	21266572	21266572	C	T
intergenic	ZNF800(dist=613357),POT1(dist=241775)	1	21272373	21272373	A	G
intergenic	ZNF800(dist=621904),POT1(dist=233228)	1	21280920	21280920	G	A
intergenic	ZNF800(dist=622217),POT1(dist=232915)	1	21281233	21281233	T	C
intergenic	ZNF800(dist=625720),POT1(dist=229412)	1	21284736	21284736	T	C
intergenic	ZNF800(dist=627266),POT1(dist=227866)	1	21286282	21286282	T	C
intergenic	ZNF800(dist=628127),POT1(dist=227005)	1	21287143	21287143	C	T
intergenic	ZNF800(dist=628262),POT1(dist=226870)	1	21287278	21287278	A	C
intergenic	ZNF800(dist=631821),POT1(dist=223311)	1	21290837	21290837	G	A
intergenic	ZNF800(dist=631952),POT1(dist=223180)	1	21290968	21290968	C	T
intergenic	ZNF800(dist=635512),POT1(dist=219620)	1	21294528	21294528	C	T
intergenic	ZNF800(dist=636016),POT1(dist=219116)	1	21295032	21295032	A	G
intergenic	ZNF800(dist=637166),POT1(dist=217966)	1	21296182	21296182	C	A
intergenic	ZNF800(dist=638145),POT1(dist=216987)	1	21297161	21297161	C	T
intergenic	ZNF800(dist=639889),POT1(dist=215243)	1	21298905	21298905	G	A
intergenic	ZNF800(dist=644208),POT1(dist=210924)	1	21303224	21303224	G	A
intergenic	ZNF800(dist=645703),POT1(dist=209429)	1	21304719	21304719	A	G
intergenic	ZNF800(dist=645819),POT1(dist=209313)	1	21304835	21304835	T	A
intergenic	ZNF800(dist=651042),POT1(dist=204090)	1	21310058	21310058	A	G
intergenic	ZNF800(dist=655311),POT1(dist=199821)	1	21314327	21314327	C	G
intergenic	ZNF800(dist=659356),POT1(dist=195776)	1	21318372	21318372	T	A
intergenic	ZNF800(dist=659983),POT1(dist=195149)	1	21318999	21318999	T	C
intergenic	ZNF800(dist=660048),POT1(dist=195084)	1	21319064	21319064	T	C
intergenic	ZNF800(dist=663268),POT1(dist=191864)	1	21322284	21322284	T	C
intergenic	ZNF800(dist=669352),POT1(dist=185780)	1	21328368	21328368	C	A
intergenic	ZNF800(dist=670290),POT1(dist=184842)	1	21329306	21329306	T	C
intergenic	ZNF800(dist=671499),POT1(dist=183633)	1	21330515	21330515	C	G
intergenic	ZNF800(dist=674695),POT1(dist=180437)	1	21333711	21333711	T	C
intergenic	ZNF800(dist=676702),POT1(dist=178430)	1	21335718	21335718	C	T
intergenic	ZNF800(dist=678145),POT1(dist=176987)	1	21337161	21337161	C	T
intergenic	ZNF800(dist=679282),POT1(dist=175850)	1	21338298	21338298	A	C
intergenic	ZNF800(dist=685267),POT1(dist=169865)	1	21344283	21344283	A	G
intergenic	ZNF800(dist=697055),POT1(dist=158077)	1	21356071	21356071	G	A
intergenic	ZNF800(dist=697943),POT1(dist=157189)	1	21356959	21356959	C	T
intergenic	ZNF800(dist=701758),POT1(dist=153374)	1	21360774	21360774	A	G
intergenic	ZNF800(dist=702728),POT1(dist=152404)	1	21361744	21361744	T	C
intergenic	ZNF800(dist=706914),POT1(dist=148218)	1	21365930	21365930	C	T
intergenic	ZNF800(dist=712125),POT1(dist=143007)	1	21371141	21371141	G	A
intergenic	ZNF800(dist=716182),POT1(dist=138950)	1	21375198	21375198	C	T
intergenic	ZNF800(dist=721296),POT1(dist=133836)	1	21380312	21380312	T	C
intergenic	ZNF800(dist=722644),POT1(dist=132488)	1	21381660	21381660	C	T
intergenic	ZNF800(dist=728258),POT1(dist=126874)	1	21387274	21387274	T	G
intergenic	ZNF800(dist=730560),POT1(dist=124572)	1	21389576	21389576	G	A
intergenic	ZNF800(dist=731976),POT1(dist=123156)	1	21390992	21390992	T	C
intergenic	ZNF800(dist=733759),POT1(dist=121373)	1	21392775	21392775	C	T
intergenic	ZNF800(dist=736451),POT1(dist=118681)	1	21395467	21395467	T	C
intronic	MON2	1	32957229	32957229	T	A
intronic	MON2	1	32960916	32960916	G	A
intronic	MON2	1	32961720	32961720	G	A
intronic	MON2	1	32966111	32966111	G	T
intronic	MON2	1	32969506	32969506	C	A
intronic	MON2	1	32974270	32974270	T	G
intronic	MON2	1	32974420	32974420	G	A
intronic	MON2	1	32975181	32975181	A	G
intronic	MON2	1	32984229	32984229	T	C
intronic	MON2	1	32984755	32984755	T	C
intronic	MON2	1	32987514	32987514	C	T
exonic	MON2	1	32988136	32988136	T	C
intronic	MON2	1	32990520	32990520	C	T
intronic	MON2	1	32994751	32994751	T	C
exonic	MON2	1	32996593	32996593	A	G
intronic	MON2	1	32999770	32999770	G	A
intronic	MON2	1	32999920	32999920	A	G
intronic	MON2	1	33000275	33000275	A	G
intronic	MON2	1	33003383	33003383	C	T
intronic	MON2	1	33003532	33003532	T	C
intronic	MON2	1	33007529	33007529	G	A
intergenic	MON2(dist=1586),MIRLET7I(dist=4957)	1	33014272	33014272	C	T
intergenic	MON2(dist=3427),MIRLET7I(dist=3116)	1	33016113	33016113	T	C
intergenic	MIRLET7I(dist=2201),AVPR1A(dist=237223)	1	33021513	33021513	G	C
intergenic	MIRLET7I(dist=3873),AVPR1A(dist=235551)	1	33023185	33023185	G	A
intergenic	MIRLET7I(dist=4924),AVPR1A(dist=234500)	1	33024236	33024236	A	G
intergenic	MIRLET7I(dist=10008),AVPR1A(dist=229416)	1	33029320	33029320	T	C
intergenic	MIRLET7I(dist=13507),AVPR1A(dist=225917)	1	33032819	33032819	A	G
intergenic	MIRLET7I(dist=14141),AVPR1A(dist=225283)	1	33033453	33033453	C	T
intergenic	MIRLET7I(dist=21175),AVPR1A(dist=218249)	1	33040487	33040487	A	G
intergenic	MIRLET7I(dist=22139),AVPR1A(dist=217285)	1	33041451	33041451	T	G
intergenic	MIRLET7I(dist=25497),AVPR1A(dist=213927)	1	33044809	33044809	C	T
intergenic	MIRLET7I(dist=31688),AVPR1A(dist=207736)	1	33051000	33051000	T	C
intergenic	MIRLET7I(dist=35512),AVPR1A(dist=203912)	1	33054824	33054824	C	G
intergenic	MIRLET7I(dist=41358),AVPR1A(dist=198066)	1	33060670	33060670	T	C
intergenic	MIRLET7I(dist=43472),AVPR1A(dist=195952)	1	33062784	33062784	C	T
intergenic	MIRLET7I(dist=44434),AVPR1A(dist=194990)	1	33063746	33063746	G	C
intergenic	MIRLET7I(dist=46269),AVPR1A(dist=193155)	1	33065581	33065581	A	G
intergenic	MIRLET7I(dist=48211),AVPR1A(dist=191213)	1	33067523	33067523	T	G
intergenic	MIRLET7I(dist=49257),AVPR1A(dist=190167)	1	33068569	33068569	T	C
intergenic	MIRLET7I(dist=52057),AVPR1A(dist=187367)	1	33071369	33071369	G	A
intergenic	MIRLET7I(dist=52377),AVPR1A(dist=187047)	1	33071689	33071689	T	C
intergenic	MIRLET7I(dist=54592),AVPR1A(dist=184832)	1	33073904	33073904	G	C
intergenic	MIRLET7I(dist=56725),AVPR1A(dist=182699)	1	33076037	33076037	C	T
intergenic	MIRLET7I(dist=59522),AVPR1A(dist=179902)	1	33078834	33078834	T	C
intergenic	MIRLET7I(dist=60441),AVPR1A(dist=178983)	1	33079753	33079753	A	G
intergenic	MIRLET7I(dist=62788),AVPR1A(dist=176636)	1	33082100	33082100	G	A
intergenic	MIRLET7I(dist=63851),AVPR1A(dist=175573)	1	33083163	33083163	A	G
intergenic	MIRLET7I(dist=65427),AVPR1A(dist=173997)	1	33084739	33084739	G	T
intergenic	MIRLET7I(dist=65622),AVPR1A(dist=173802)	1	33084934	33084934	C	T
intergenic	MIRLET7I(dist=66826),AVPR1A(dist=172598)	1	33086138	33086138	C	T
intergenic	MIRLET7I(dist=66912),AVPR1A(dist=172512)	1	33086224	33086224	G	A
intergenic	MIRLET7I(dist=70010),AVPR1A(dist=169414)	1	33089322	33089322	C	T
intergenic	MIRLET7I(dist=73596),AVPR1A(dist=165828)	1	33092908	33092908	C	T
intergenic	MIRLET7I(dist=78066),AVPR1A(dist=161358)	1	33097378	33097378	G	A
intergenic	MIRLET7I(dist=78224),AVPR1A(dist=161200)	1	33097536	33097536	C	T
intergenic	MIRLET7I(dist=86729),AVPR1A(dist=152695)	1	33106041	33106041	C	T
intergenic	MIRLET7I(dist=88847),AVPR1A(dist=150577)	1	33108159	33108159	C	A
intergenic	MIRLET7I(dist=89742),AVPR1A(dist=149682)	1	33109054	33109054	C	T
intergenic	MIRLET7I(dist=92037),AVPR1A(dist=147387)	1	33111349	33111349	C	T
intergenic	MIRLET7I(dist=98711),AVPR1A(dist=140713)	1	33118023	33118023	A	G
intergenic	MIRLET7I(dist=102499),AVPR1A(dist=136925)	1	33121811	33121811	G	A
intergenic	MIRLET7I(dist=107339),AVPR1A(dist=132085)	1	33126651	33126651	C	T
intergenic	MIRLET7I(dist=112604),AVPR1A(dist=126820)	1	33131916	33131916	G	A
intergenic	MIRLET7I(dist=115695),AVPR1A(dist=123729)	1	33135007	33135007	A	C
intergenic	MIRLET7I(dist=115838),AVPR1A(dist=123586)	1	33135150	33135150	T	C
intergenic	MIRLET7I(dist=116235),AVPR1A(dist=123189)	1	33135547	33135547	C	A
intergenic	MIRLET7I(dist=116902),AVPR1A(dist=122522)	1	33136214	33136214	C	T
intergenic	MIRLET7I(dist=118356),AVPR1A(dist=121068)	1	33137668	33137668	T	G
intergenic	MIRLET7I(dist=127744),AVPR1A(dist=111680)	1	33147056	33147056	C	T
intergenic	MIRLET7I(dist=128524),AVPR1A(dist=110900)	1	33147836	33147836	T	C
intergenic	MIRLET7I(dist=131121),AVPR1A(dist=108303)	1	33150433	33150433	T	G
intergenic	MIRLET7I(dist=132722),AVPR1A(dist=106702)	1	33152034	33152034	T	C
intergenic	MIRLET7I(dist=138997),AVPR1A(dist=100427)	1	33158309	33158309	A	G
intergenic	MIRLET7I(dist=140354),AVPR1A(dist=99070)	1	33159666	33159666	G	T
intergenic	MIRLET7I(dist=146234),AVPR1A(dist=93190)	1	33165546	33165546	G	A
intergenic	MIRLET7I(dist=147070),AVPR1A(dist=92354)	1	33166382	33166382	G	A
intergenic	BTG1(dist=361610),UBE2N(dist=79182)	1	44635509	44635509	A	G
intergenic	BTG1(dist=365800),UBE2N(dist=74992)	1	44639699	44639699	C	G
intergenic	BTG1(dist=368008),UBE2N(dist=72784)	1	44641907	44641907	C	T
intergenic	BTG1(dist=369506),UBE2N(dist=71286)	1	44643405	44643405	G	T
intergenic	BTG1(dist=374545),UBE2N(dist=66247)	1	44648444	44648444	A	G
intergenic	BTG1(dist=374970),UBE2N(dist=65822)	1	44648869	44648869	C	T
intergenic	BTG1(dist=382737),UBE2N(dist=58055)	1	44656636	44656636	C	T
intergenic	BTG1(dist=383049),UBE2N(dist=57743)	1	44656948	44656948	A	T
intergenic	BTG1(dist=384653),UBE2N(dist=56139)	1	44658552	44658552	C	T
intergenic	BTG1(dist=386165),UBE2N(dist=54627)	1	44660064	44660064	C	A
intergenic	BTG1(dist=389807),UBE2N(dist=50985)	1	44663706	44663706	T	C
intergenic	BTG1(dist=396952),UBE2N(dist=43840)	1	44670851	44670851	T	C
intergenic	BTG1(dist=408397),UBE2N(dist=32395)	1	44682296	44682296	T	C
intergenic	BTG1(dist=408795),UBE2N(dist=31997)	1	44682694	44682694	G	A
intergenic	BTG1(dist=411095),UBE2N(dist=29697)	1	44684994	44684994	G	A
intergenic	BTG1(dist=411740),UBE2N(dist=29052)	1	44685639	44685639	C	G
intergenic	BTG1(dist=419038),UBE2N(dist=21754)	1	44692937	44692937	A	G
intergenic	BTG1(dist=427624),UBE2N(dist=13168)	1	44701523	44701523	T	G
intergenic	BTG1(dist=431292),UBE2N(dist=9500)	1	44705191	44705191	T	C
intergenic	BTG1(dist=432784),UBE2N(dist=8008)	1	44706683	44706683	C	G
intergenic	BTG1(dist=436335),UBE2N(dist=4457)	1	44710234	44710234	C	T
intergenic	BTG1(dist=436880),UBE2N(dist=3912)	1	44710779	44710779	A	C
UTR3	UBE2N(NM_001012810:c.*3238C>T)	1	44715139	44715139	G	A
UTR3	UBE2N(NM_001012810:c.*2506G>A)	1	44715871	44715871	C	T
intronic	UBE2N	1	44722403	44722403	C	T
intronic	UBE2N	1	44725181	44725181	G	A
intronic	UBE2N	1	44729552	44729552	T	C
intronic	UBE2N	1	44729690	44729690	T	A
intergenic	UBE2N(dist=5323),SOCS2(dist=25212)	1	44739068	44739068	C	T
intergenic	UBE2N(dist=10373),SOCS2(dist=20162)	1	44744118	44744118	G	A
intergenic	UBE2N(dist=11205),SOCS2(dist=19330)	1	44744950	44744950	T	C
intergenic	UBE2N(dist=16489),SOCS2(dist=14046)	1	44750234	44750234	A	G
intergenic	SOCS2(dist=5587),CRADD(dist=3793)	1	44771542	44771542	T	C
intronic	CRADD	1	44782220	44782220	C	T
intronic	CRADD	1	44787633	44787633	T	C
intronic	CRADD	1	44796900	44796900	G	T
intronic	CRADD	1	44799351	44799351	C	T
intronic	CRADD	1	44800376	44800376	C	G
intronic	CRADD	1	44801247	44801247	A	C
intronic	CRADD	1	44804052	44804052	A	G
intronic	CRADD	1	44804846	44804846	G	A
intronic	CRADD	1	44805955	44805955	T	C
intronic	CRADD	1	44808434	44808434	G	A
intronic	CRADD	1	44810736	44810736	C	T
intronic	CRADD	1	44815314	44815314	T	C
intronic	CRADD	1	44820001	44820001	A	G
intronic	CRADD	1	44823747	44823747	T	C
intronic	CRADD	1	44832147	44832147	G	A
intronic	CRADD	1	44834226	44834226	A	T
intronic	CRADD	1	44838349	44838349	A	C
intronic	CRADD	1	44838396	44838396	T	G
intronic	CRADD	1	44842643	44842643	T	C
intronic	CRADD	1	44847658	44847658	A	C
UTR3	CRADD(NM_001030748:c.*611T>C)	1	44849523	44849523	T	C
intergenic	CRADD(dist=3391),NDUFA12(dist=325296)	1	44854546	44854546	A	G
intergenic	CRADD(dist=5430),NDUFA12(dist=323257)	1	44856585	44856585	T	C
intergenic	CRADD(dist=6400),NDUFA12(dist=322287)	1	44857555	44857555	C	T
intergenic	CRADD(dist=8819),NDUFA12(dist=319868)	1	44859974	44859974	G	A
intergenic	CRADD(dist=12946),NDUFA12(dist=315741)	1	44864101	44864101	C	T
intergenic	CRADD(dist=13504),NDUFA12(dist=315183)	1	44864659	44864659	G	C
intergenic	CRADD(dist=23549),NDUFA12(dist=305138)	1	44874704	44874704	C	G
intergenic	CRADD(dist=27701),NDUFA12(dist=300986)	1	44878856	44878856	A	G
intergenic	CRADD(dist=28650),NDUFA12(dist=300037)	1	44879805	44879805	T	G
intergenic	CRADD(dist=30060),NDUFA12(dist=298627)	1	44881215	44881215	C	G
intergenic	CRADD(dist=33939),NDUFA12(dist=294748)	1	44885094	44885094	G	A
intergenic	CRADD(dist=35331),NDUFA12(dist=293356)	1	44886486	44886486	C	T
intergenic	CRADD(dist=35589),NDUFA12(dist=293098)	1	44886744	44886744	T	C
intergenic	PDGFB(dist=27300),DNAL4(dist=30164)	1	50621734	50621734	C	T
intergenic	PDGFB(dist=27604),DNAL4(dist=29860)	1	50622038	50622038	T	A
intergenic	PDGFB(dist=28530),DNAL4(dist=28934)	1	50622964	50622964	T	C
intergenic	PDGFB(dist=38553),DNAL4(dist=18911)	1	50632987	50632987	A	C
intergenic	PDGFB(dist=44668),DNAL4(dist=12796)	1	50639102	50639102	G	A
intergenic	PDGFB(dist=47483),DNAL4(dist=9981)	1	50641917	50641917	A	G
intergenic	PDGFB(dist=50080),DNAL4(dist=7384)	1	50644514	50644514	G	A
intronic	DNAL4	1	50652943	50652943	T	C
intronic	DNAL4	1	50654722	50654722	A	G
downstream	DNAL4(dist=750)	1	50656889	50656889	G	A
intergenic	DNAL4(dist=7653),GTPBP1(dist=9872)	1	50663792	50663792	C	T
intronic	GTPBP1	1	50680968	50680968	G	C
intronic	GTPBP1	1	50685981	50685981	C	T
intronic	GTPBP1	1	50690342	50690342	G	A
intergenic	GTPBP1(dist=4219),CBY1(dist=8858)	1	50695087	50695087	T	G
intergenic	GTPBP1(dist=5538),CBY1(dist=7539)	1	50696406	50696406	C	T
intergenic	GTPBP1(dist=5703),CBY1(dist=7374)	1	50696571	50696571	G	T
intergenic	GTPBP1(dist=7718),CBY1(dist=5359)	1	50698586	50698586	A	G
UTR3	CBY1(NM_001278149:c.*384C>G)	1	50704009	50704009	G	C
intronic	CBY1	1	50705264	50705264	G	T
intergenic	CBY1(dist=5492),KDELR3(dist=42141)	1	50711849	50711849	T	A
intergenic	CBY1(dist=7396),KDELR3(dist=40237)	1	50713753	50713753	G	T
intergenic	CBY1(dist=8936),KDELR3(dist=38697)	1	50715293	50715293	A	G
intergenic	CBY1(dist=13404),KDELR3(dist=34229)	1	50719761	50719761	A	G
intergenic	CBY1(dist=18850),KDELR3(dist=28783)	1	50725207	50725207	T	C
intergenic	CBY1(dist=20229),KDELR3(dist=27404)	1	50726586	50726586	T	C
intergenic	CBY1(dist=21481),KDELR3(dist=26152)	1	50727838	50727838	C	T
intergenic	CBY1(dist=24628),KDELR3(dist=23005)	1	50730985	50730985	T	C
intergenic	CBY1(dist=29243),KDELR3(dist=18390)	1	50735600	50735600	A	G
intergenic	CBY1(dist=33604),KDELR3(dist=14029)	1	50739961	50739961	A	G
intergenic	CBY1(dist=35882),KDELR3(dist=11751)	1	50742239	50742239	C	A
intergenic	CBY1(dist=42539),KDELR3(dist=5094)	1	50748896	50748896	C	G
intergenic	CBY1(dist=42595),KDELR3(dist=5038)	1	50748952	50748952	C	T
intergenic	CBY1(dist=45775),KDELR3(dist=1858)	1	50752132	50752132	A	G
intronic	KDELR3	1	50756990	50756990	A	G
intergenic	KDELR3(dist=4698),CSNK1E(dist=20996)	1	50763799	50763799	A	G
intergenic	KDELR3(dist=7077),CSNK1E(dist=18617)	1	50766178	50766178	A	G
intergenic	KDELR3(dist=11866),CSNK1E(dist=13828)	1	50770967	50770967	T	G
intergenic	KDELR3(dist=15186),CSNK1E(dist=10508)	1	50774287	50774287	C	T
intergenic	KDELR3(dist=18594),CSNK1E(dist=7100)	1	50777695	50777695	G	A
intergenic	KDELR3(dist=18912),CSNK1E(dist=6782)	1	50778013	50778013	G	A
intergenic	KDELR3(dist=23816),CSNK1E(dist=1878)	1	50782917	50782917	G	A
intronic	CSNK1E	1	50790989	50790989	A	G
intronic	CSNK1E	1	50792384	50792384	G	A
intronic	CSNK1E	1	50793078	50793078	G	A
intronic	CSNK1E	1	50798197	50798197	G	A
intronic	CSNK1E	1	50802895	50802895	A	G
upstream	TMEM184B(dist=231)	1	50806808	50806808	C	G
intronic	TMEM184B	1	50807749	50807749	T	C
intronic	TMEM184B	1	50808773	50808773	T	C
intronic	TMEM184B	1	50812074	50812074	G	A
intronic	TMEM184B	1	50814706	50814706	T	G
intronic	TMEM184B	1	50820333	50820333	A	G
intronic	TMEM184B	1	50822787	50822787	G	A
intronic	TMEM184B	1	50823501	50823501	T	C
intronic	TMEM184B	1	50824833	50824833	T	C
intronic	TMEM184B	1	50825018	50825018	A	G
intergenic	LGALS1(dist=37127),CYTH4(dist=177931)	1	51051220	51051220	G	A
intergenic	LGALS1(dist=38905),CYTH4(dist=176153)	1	51052998	51052998	C	G
intergenic	LGALS1(dist=45583),CYTH4(dist=169475)	1	51059676	51059676	A	T
intergenic	LGALS1(dist=50884),CYTH4(dist=164174)	1	51064977	51064977	G	A
intergenic	LGALS1(dist=75761),CYTH4(dist=139297)	1	51089854	51089854	G	A
intergenic	LGALS1(dist=77853),CYTH4(dist=137205)	1	51091946	51091946	C	T
intergenic	LGALS1(dist=80878),CYTH4(dist=134180)	1	51094971	51094971	G	A
intergenic	LGALS1(dist=85451),CYTH4(dist=129607)	1	51099544	51099544	C	T
intergenic	LGALS1(dist=91757),CYTH4(dist=123301)	1	51105850	51105850	A	G
intergenic	LGALS1(dist=92495),CYTH4(dist=122563)	1	51106588	51106588	C	T
intergenic	LGALS1(dist=94458),CYTH4(dist=120600)	1	51108551	51108551	A	G
intergenic	LGALS1(dist=96777),CYTH4(dist=118281)	1	51110870	51110870	G	A
intergenic	LGALS1(dist=99803),CYTH4(dist=115255)	1	51113896	51113896	G	A
intergenic	LGALS1(dist=102438),CYTH4(dist=112620)	1	51116531	51116531	C	T
intergenic	LGALS1(dist=102982),CYTH4(dist=112076)	1	51117075	51117075	T	C
intergenic	LGALS1(dist=106093),CYTH4(dist=108965)	1	51120186	51120186	C	A
intergenic	LGALS1(dist=106322),CYTH4(dist=108736)	1	51120415	51120415	G	A
intergenic	LGALS1(dist=109947),CYTH4(dist=105111)	1	51124040	51124040	T	C
intergenic	LGALS1(dist=112342),CYTH4(dist=102716)	1	51126435	51126435	A	C
intergenic	LGALS1(dist=116064),CYTH4(dist=98994)	1	51130157	51130157	T	C
intergenic	LGALS1(dist=120781),CYTH4(dist=94277)	1	51134874	51134874	T	G
intergenic	LGALS1(dist=122815),CYTH4(dist=92243)	1	51136908	51136908	A	G
intergenic	LGALS1(dist=123953),CYTH4(dist=91105)	1	51138046	51138046	G	A
intergenic	LGALS1(dist=124872),CYTH4(dist=90186)	1	51138965	51138965	A	G
intergenic	LGALS1(dist=127104),CYTH4(dist=87954)	1	51141197	51141197	C	T
intergenic	LGALS1(dist=128769),CYTH4(dist=86289)	1	51142862	51142862	C	T
intergenic	LGALS1(dist=135577),CYTH4(dist=79481)	1	51149670	51149670	G	A
intergenic	LGALS1(dist=136320),CYTH4(dist=78738)	1	51150413	51150413	C	T
intergenic	LGALS1(dist=138723),CYTH4(dist=76335)	1	51152816	51152816	G	C
intergenic	LGALS1(dist=142634),CYTH4(dist=72424)	1	51156727	51156727	T	C
intergenic	LGALS1(dist=145597),CYTH4(dist=69461)	1	51159690	51159690	C	T
intergenic	LGALS1(dist=148074),CYTH4(dist=66984)	1	51162167	51162167	G	A
intergenic	LGALS1(dist=151269),CYTH4(dist=63789)	1	51165362	51165362	C	T
intergenic	LGALS1(dist=157771),CYTH4(dist=57287)	1	51171864	51171864	T	C
intergenic	LGALS1(dist=159010),CYTH4(dist=56048)	1	51173103	51173103	A	G
intergenic	LGALS1(dist=163144),CYTH4(dist=51914)	1	51177237	51177237	C	T
intergenic	LGALS1(dist=169064),CYTH4(dist=45994)	1	51183157	51183157	G	A
intergenic	LGALS1(dist=179981),CYTH4(dist=35077)	1	51194074	51194074	G	C
intergenic	LGALS1(dist=182843),CYTH4(dist=32215)	1	51196936	51196936	G	A
intergenic	LGALS1(dist=184497),CYTH4(dist=30561)	1	51198590	51198590	A	G
intergenic	LGALS1(dist=186349),CYTH4(dist=28709)	1	51200442	51200442	C	T
intergenic	LGALS1(dist=188241),CYTH4(dist=26817)	1	51202334	51202334	T	C
intergenic	LGALS1(dist=193469),CYTH4(dist=21589)	1	51207562	51207562	C	A
intergenic	LGALS1(dist=195613),CYTH4(dist=19445)	1	51209706	51209706	G	C
intergenic	LGALS1(dist=200068),CYTH4(dist=14990)	1	51214161	51214161	C	T
intergenic	LGALS1(dist=202001),CYTH4(dist=13057)	1	51216094	51216094	G	A
intergenic	LGALS1(dist=202848),CYTH4(dist=12210)	1	51216941	51216941	C	T
intergenic	LGALS1(dist=210005),CYTH4(dist=5053)	1	51224098	51224098	A	G
exonic	CYTH4	1	51231571	51231571	C	T
exonic	CYTH4	1	51235386	51235386	C	T
intronic	CYTH4	1	51240508	51240508	G	T
intronic	CYTH4	1	51240959	51240959	G	A
intronic	CYTH4	1	51244073	51244073	T	C
upstream	CYTH4(dist=9)	1	51248433	51248433	C	T
upstream	CYTH4(dist=795)	1	51249219	51249219	C	T
intergenic	CYTH4(dist=4247),RAC2(dist=4779)	1	51252671	51252671	A	G
intergenic	CYTH4(dist=6205),RAC2(dist=2821)	1	51254629	51254629	A	G
intronic	RAC2	1	51262144	51262144	A	G
intronic	RAC2	1	51264445	51264445	C	T
exonic	RAC2	1	51265507	51265507	C	G
downstream	RAC2(dist=897)	1	51267448	51267448	C	T
intronic	SSTR3	1	51270231	51270231	C	T
downstream	SSTR3(dist=577)	1	51274706	51274706	T	C
intergenic	SSTR3(dist=1364),IL2RB(dist=25566)	1	51275493	51275493	G	T
intergenic	SSTR3(dist=3728),IL2RB(dist=23202)	1	51277857	51277857	C	T
intergenic	SSTR3(dist=6333),IL2RB(dist=20597)	1	51280462	51280462	C	T
intergenic	SSTR3(dist=9232),IL2RB(dist=17698)	1	51283361	51283361	A	T
intergenic	SSTR3(dist=10209),IL2RB(dist=16721)	1	51284338	51284338	A	G
intergenic	SSTR3(dist=10349),IL2RB(dist=16581)	1	51284478	51284478	G	A
intergenic	SSTR3(dist=16432),IL2RB(dist=10498)	1	51290561	51290561	A	G
intergenic	SSTR3(dist=17831),IL2RB(dist=9099)	1	51291960	51291960	T	G
intergenic	SSTR3(dist=18949),IL2RB(dist=7981)	1	51293078	51293078	C	T
intergenic	SSTR3(dist=19891),IL2RB(dist=7039)	1	51294020	51294020	G	A
intergenic	SSTR3(dist=22150),IL2RB(dist=4780)	1	51296279	51296279	A	G
intergenic	SSTR3(dist=23323),IL2RB(dist=3607)	1	51297452	51297452	T	C
intergenic	SSTR3(dist=24739),IL2RB(dist=2191)	1	51298868	51298868	T	C
upstream	IL2RB(dist=443)	1	51300616	51300616	A	G
intronic	IL2RB	1	51302621	51302621	G	A
intronic	IL2RB	1	51304525	51304525	T	C
intronic	IL2RB	1	51305591	51305591	C	G
intronic	IL2RB	1	51305703	51305703	T	C
intronic	IL2RB	1	51310479	51310479	T	C
intergenic	IL2RB(dist=2535),MPST(dist=35211)	1	51316954	51316954	T	C
intergenic	IL2RB(dist=6714),MPST(dist=31032)	1	51321133	51321133	T	C
intergenic	IL2RB(dist=9432),MPST(dist=28314)	1	51323851	51323851	A	T
intergenic	IL2RB(dist=11236),MPST(dist=26510)	1	51325655	51325655	G	C
intergenic	IL2RB(dist=11534),MPST(dist=26212)	1	51325953	51325953	T	C
intergenic	IL2RB(dist=11835),MPST(dist=25911)	1	51326254	51326254	G	C
intergenic	IL2RB(dist=15369),MPST(dist=22377)	1	51329788	51329788	T	C
intergenic	IL2RB(dist=18979),MPST(dist=18767)	1	51333398	51333398	C	T
intergenic	IL2RB(dist=20968),MPST(dist=16778)	1	51335387	51335387	G	A
intergenic	IL2RB(dist=33461),MPST(dist=4285)	1	51347880	51347880	A	G
intergenic	IL2RB(dist=34953),MPST(dist=2793)	1	51349372	51349372	G	T
intronic	MPST	1	51353703	51353703	T	C
intronic	TST	1	51356153	51356153	G	A
intronic	TST	1	51357361	51357361	A	G
exonic	TST	1	51361959	51361959	A	G
intergenic	TST(dist=1341),NCF4(dist=56467)	1	51363685	51363685	C	T
intergenic	TST(dist=4963),NCF4(dist=52845)	1	51367307	51367307	A	G
intergenic	TST(dist=7488),NCF4(dist=50320)	1	51369832	51369832	T	C
intergenic	TST(dist=9923),NCF4(dist=47885)	1	51372267	51372267	A	G
intergenic	TST(dist=17774),NCF4(dist=40034)	1	51380118	51380118	A	T
intergenic	TST(dist=43275),NCF4(dist=14533)	1	51405619	51405619	G	A
intergenic	TST(dist=54364),NCF4(dist=3444)	1	51416708	51416708	C	T
intronic	NCF4	1	51421799	51421799	T	C
intronic	NCF4	1	51422506	51422506	G	A
exonic	NCF4	1	51427702	51427702	G	A
upstream	NCF4(dist=711)	1	51431002	51431002	G	A
intergenic	NCF4(dist=5559),PVALB(dist=19293)	1	51435850	51435850	G	A
intergenic	NCF4(dist=6622),PVALB(dist=18230)	1	51436913	51436913	C	T
intergenic	NCF4(dist=11306),PVALB(dist=13546)	1	51441597	51441597	G	A
intronic	PVALB	1	51456685	51456685	T	C
intergenic	CHPT1(dist=384604),ATP6V0A4(dist=353841)	1	56127026	56127026	T	C
intergenic	CHPT1(dist=386206),ATP6V0A4(dist=352239)	1	56128628	56128628	G	A
intergenic	CHPT1(dist=387378),ATP6V0A4(dist=351067)	1	56129800	56129800	C	T
intergenic	CHPT1(dist=387439),ATP6V0A4(dist=351006)	1	56129861	56129861	T	C
intergenic	CHPT1(dist=389418),ATP6V0A4(dist=349027)	1	56131840	56131840	G	A
intergenic	CHPT1(dist=391011),ATP6V0A4(dist=347434)	1	56133433	56133433	G	C
intergenic	CHPT1(dist=393697),ATP6V0A4(dist=344748)	1	56136119	56136119	C	T
intergenic	CHPT1(dist=396416),ATP6V0A4(dist=342029)	1	56138838	56138838	G	A
intergenic	CHPT1(dist=401244),ATP6V0A4(dist=337201)	1	56143666	56143666	G	A
intergenic	CHPT1(dist=408390),ATP6V0A4(dist=330055)	1	56150812	56150812	C	T
intergenic	CHPT1(dist=410198),ATP6V0A4(dist=328247)	1	56152620	56152620	G	A
intergenic	CHPT1(dist=417541),ATP6V0A4(dist=320904)	1	56159963	56159963	A	G
intergenic	CHPT1(dist=420870),ATP6V0A4(dist=317575)	1	56163292	56163292	A	G
intergenic	CHPT1(dist=426059),ATP6V0A4(dist=312386)	1	56168481	56168481	A	G
intergenic	CHPT1(dist=428600),ATP6V0A4(dist=309845)	1	56171022	56171022	C	T
intergenic	CHPT1(dist=433208),ATP6V0A4(dist=305237)	1	56175630	56175630	C	T
intergenic	CHPT1(dist=435694),ATP6V0A4(dist=302751)	1	56178116	56178116	C	A
intergenic	CHPT1(dist=450534),ATP6V0A4(dist=287911)	1	56192956	56192956	A	G
intergenic	CHPT1(dist=450657),ATP6V0A4(dist=287788)	1	56193079	56193079	A	G
intergenic	CHPT1(dist=452728),ATP6V0A4(dist=285717)	1	56195150	56195150	G	A
intergenic	CHPT1(dist=454822),ATP6V0A4(dist=283623)	1	56197244	56197244	G	A
intergenic	CHPT1(dist=462180),ATP6V0A4(dist=276265)	1	56204602	56204602	A	G
intergenic	CHPT1(dist=464502),ATP6V0A4(dist=273943)	1	56206924	56206924	G	A
intergenic	CHPT1(dist=469393),ATP6V0A4(dist=269052)	1	56211815	56211815	G	A
intergenic	CHPT1(dist=472436),ATP6V0A4(dist=266009)	1	56214858	56214858	G	A
intergenic	CHPT1(dist=476983),ATP6V0A4(dist=261462)	1	56219405	56219405	T	C
intergenic	CHPT1(dist=481484),ATP6V0A4(dist=256961)	1	56223906	56223906	G	C
intergenic	CHPT1(dist=482142),ATP6V0A4(dist=256303)	1	56224564	56224564	C	T
intergenic	CHPT1(dist=485643),ATP6V0A4(dist=252802)	1	56228065	56228065	G	A
intergenic	CHPT1(dist=487763),ATP6V0A4(dist=250682)	1	56230185	56230185	A	G
intergenic	CHPT1(dist=487870),ATP6V0A4(dist=250575)	1	56230292	56230292	G	A
intergenic	CHPT1(dist=491645),ATP6V0A4(dist=246800)	1	56234067	56234067	T	C
intergenic	CHPT1(dist=493312),ATP6V0A4(dist=245133)	1	56235734	56235734	A	C
intergenic	CHPT1(dist=495536),ATP6V0A4(dist=242909)	1	56237958	56237958	T	G
intergenic	CHPT1(dist=499959),ATP6V0A4(dist=238486)	1	56242381	56242381	C	T
intergenic	CHPT1(dist=501581),ATP6V0A4(dist=236864)	1	56244003	56244003	G	A
intergenic	CHPT1(dist=506327),ATP6V0A4(dist=232118)	1	56248749	56248749	A	G
intergenic	CHPT1(dist=508713),ATP6V0A4(dist=229732)	1	56251135	56251135	A	C
intergenic	CHPT1(dist=514385),ATP6V0A4(dist=224060)	1	56256807	56256807	G	A
intergenic	CHPT1(dist=514769),ATP6V0A4(dist=223676)	1	56257191	56257191	A	G
intergenic	CHPT1(dist=516723),ATP6V0A4(dist=221722)	1	56259145	56259145	A	G
intergenic	CHPT1(dist=520078),ATP6V0A4(dist=218367)	1	56262500	56262500	T	C
intergenic	CHPT1(dist=525514),ATP6V0A4(dist=212931)	1	56267936	56267936	C	A
intergenic	CHPT1(dist=525727),ATP6V0A4(dist=212718)	1	56268149	56268149	G	A
intergenic	CHPT1(dist=526199),ATP6V0A4(dist=212246)	1	56268621	56268621	G	A
intergenic	CHPT1(dist=532268),ATP6V0A4(dist=206177)	1	56274690	56274690	G	A
intergenic	CHPT1(dist=532749),ATP6V0A4(dist=205696)	1	56275171	56275171	G	C
intergenic	CHPT1(dist=534879),ATP6V0A4(dist=203566)	1	56277301	56277301	T	C
intergenic	CHPT1(dist=540479),ATP6V0A4(dist=197966)	1	56282901	56282901	T	C
intergenic	CHPT1(dist=543505),ATP6V0A4(dist=194940)	1	56285927	56285927	G	A
intergenic	CHPT1(dist=548671),ATP6V0A4(dist=189774)	1	56291093	56291093	T	G
intergenic	CHPT1(dist=553575),ATP6V0A4(dist=184870)	1	56295997	56295997	A	G
intergenic	CHPT1(dist=555799),ATP6V0A4(dist=182646)	1	56298221	56298221	C	T
intergenic	CHPT1(dist=556465),ATP6V0A4(dist=181980)	1	56298887	56298887	A	T
intergenic	CHPT1(dist=557927),ATP6V0A4(dist=180518)	1	56300349	56300349	G	A
intergenic	CHPT1(dist=559842),ATP6V0A4(dist=178603)	1	56302264	56302264	C	G
intergenic	CHPT1(dist=562493),ATP6V0A4(dist=175952)	1	56304915	56304915	G	A
intergenic	CHPT1(dist=572806),ATP6V0A4(dist=165639)	1	56315228	56315228	C	A
intergenic	CHPT1(dist=577139),ATP6V0A4(dist=161306)	1	56319561	56319561	G	A
intergenic	CHPT1(dist=577314),ATP6V0A4(dist=161131)	1	56319736	56319736	C	T
intergenic	CHPT1(dist=577971),ATP6V0A4(dist=160474)	1	56320393	56320393	C	T
intergenic	CHPT1(dist=582673),ATP6V0A4(dist=155772)	1	56325095	56325095	T	C
intergenic	CHPT1(dist=583978),ATP6V0A4(dist=154467)	1	56326400	56326400	A	G
intergenic	CHPT1(dist=585944),ATP6V0A4(dist=152501)	1	56328366	56328366	C	T
intergenic	CHPT1(dist=587415),ATP6V0A4(dist=151030)	1	56329837	56329837	G	A
intergenic	CHPT1(dist=590233),ATP6V0A4(dist=148212)	1	56332655	56332655	T	C
intergenic	CHPT1(dist=592187),ATP6V0A4(dist=146258)	1	56334609	56334609	G	C
intergenic	CHPT1(dist=597267),ATP6V0A4(dist=141178)	1	56339689	56339689	G	A
intergenic	CHPT1(dist=597898),ATP6V0A4(dist=140547)	1	56340320	56340320	A	T
intergenic	CHPT1(dist=598588),ATP6V0A4(dist=139857)	1	56341010	56341010	T	G
intergenic	CHPT1(dist=603755),ATP6V0A4(dist=134690)	1	56346177	56346177	A	G
intergenic	CHPT1(dist=604239),ATP6V0A4(dist=134206)	1	56346661	56346661	T	C
intergenic	CHPT1(dist=607698),ATP6V0A4(dist=130747)	1	56350120	56350120	A	G
intergenic	CHPT1(dist=608119),ATP6V0A4(dist=130326)	1	56350541	56350541	A	G
intergenic	CHPT1(dist=609269),ATP6V0A4(dist=129176)	1	56351691	56351691	T	A
intergenic	CHPT1(dist=611375),ATP6V0A4(dist=127070)	1	56353797	56353797	C	G
intergenic	CHPT1(dist=614351),ATP6V0A4(dist=124094)	1	56356773	56356773	A	G
intergenic	CHPT1(dist=617310),ATP6V0A4(dist=121135)	1	56359732	56359732	T	C
intergenic	CHPT1(dist=618088),ATP6V0A4(dist=120357)	1	56360510	56360510	T	C
intergenic	CHPT1(dist=618339),ATP6V0A4(dist=120106)	1	56360761	56360761	G	A
intergenic	CHPT1(dist=619216),ATP6V0A4(dist=119229)	1	56361638	56361638	C	T
intergenic	CHPT1(dist=623395),ATP6V0A4(dist=115050)	1	56365817	56365817	A	G
intergenic	CHPT1(dist=624162),ATP6V0A4(dist=114283)	1	56366584	56366584	A	G
intergenic	CHPT1(dist=627329),ATP6V0A4(dist=111116)	1	56369751	56369751	G	A
intergenic	CHPT1(dist=628499),ATP6V0A4(dist=109946)	1	56370921	56370921	C	T
intergenic	CHPT1(dist=631609),ATP6V0A4(dist=106836)	1	56374031	56374031	A	C
intergenic	CHPT1(dist=634682),ATP6V0A4(dist=103763)	1	56377104	56377104	G	A
intergenic	CHPT1(dist=634868),ATP6V0A4(dist=103577)	1	56377290	56377290	G	A
intergenic	CHPT1(dist=636793),ATP6V0A4(dist=101652)	1	56379215	56379215	T	C
intergenic	CHPT1(dist=638954),ATP6V0A4(dist=99491)	1	56381376	56381376	A	G
intergenic	CHPT1(dist=639323),ATP6V0A4(dist=99122)	1	56381745	56381745	T	C
intergenic	CHPT1(dist=642615),ATP6V0A4(dist=95830)	1	56385037	56385037	A	T
intergenic	CHPT1(dist=646508),ATP6V0A4(dist=91937)	1	56388930	56388930	C	T
intergenic	CHPT1(dist=649066),ATP6V0A4(dist=89379)	1	56391488	56391488	C	G
intergenic	CHPT1(dist=649758),ATP6V0A4(dist=88687)	1	56392180	56392180	G	C
intergenic	CHPT1(dist=650303),ATP6V0A4(dist=88142)	1	56392725	56392725	C	T
intergenic	CHPT1(dist=656253),ATP6V0A4(dist=82192)	1	56398675	56398675	A	T
intergenic	CHPT1(dist=659715),ATP6V0A4(dist=78730)	1	56402137	56402137	C	T
intergenic	CHPT1(dist=661742),ATP6V0A4(dist=76703)	1	56404164	56404164	G	A
intergenic	CHPT1(dist=662669),ATP6V0A4(dist=75776)	1	56405091	56405091	C	A
intergenic	CHPT1(dist=668081),ATP6V0A4(dist=70364)	1	56410503	56410503	G	A
intergenic	CHPT1(dist=672179),ATP6V0A4(dist=66266)	1	56414601	56414601	T	C
intergenic	CHPT1(dist=673219),ATP6V0A4(dist=65226)	1	56415641	56415641	T	C
intergenic	CHPT1(dist=681353),ATP6V0A4(dist=57092)	1	56423775	56423775	A	C
intergenic	CHPT1(dist=683142),ATP6V0A4(dist=55303)	1	56425564	56425564	C	G
intergenic	CHPT1(dist=684801),ATP6V0A4(dist=53644)	1	56427223	56427223	C	T
intergenic	CHPT1(dist=686784),ATP6V0A4(dist=51661)	1	56429206	56429206	T	A
intergenic	CHPT1(dist=693347),ATP6V0A4(dist=45098)	1	56435769	56435769	A	G
intergenic	CHPT1(dist=693440),ATP6V0A4(dist=45005)	1	56435862	56435862	G	C
intergenic	CHPT1(dist=697628),ATP6V0A4(dist=40817)	1	56440050	56440050	A	G
intergenic	CHPT1(dist=707968),ATP6V0A4(dist=30477)	1	56450390	56450390	T	C
intergenic	CHPT1(dist=713381),ATP6V0A4(dist=25064)	1	56455803	56455803	G	A
intergenic	CHPT1(dist=716397),ATP6V0A4(dist=22048)	1	56458819	56458819	T	C
intergenic	CHPT1(dist=719254),ATP6V0A4(dist=19191)	1	56461676	56461676	T	A
intergenic	CHPT1(dist=721599),ATP6V0A4(dist=16846)	1	56464021	56464021	C	T
intergenic	CHPT1(dist=723377),ATP6V0A4(dist=15068)	1	56465799	56465799	C	T
intergenic	CHPT1(dist=724962),ATP6V0A4(dist=13483)	1	56467384	56467384	T	C
intergenic	CHPT1(dist=727609),ATP6V0A4(dist=10836)	1	56470031	56470031	A	C
intergenic	CHPT1(dist=727731),ATP6V0A4(dist=10714)	1	56470153	56470153	G	A
intergenic	CHPT1(dist=729009),ATP6V0A4(dist=9436)	1	56471431	56471431	G	T
intergenic	CHPT1(dist=730429),ATP6V0A4(dist=8016)	1	56472851	56472851	C	A
intergenic	CHPT1(dist=730709),ATP6V0A4(dist=7736)	1	56473131	56473131	T	C
intergenic	CHPT1(dist=734512),ATP6V0A4(dist=3933)	1	56476934	56476934	G	A
intergenic	CHPT1(dist=736213),ATP6V0A4(dist=2232)	1	56478635	56478635	A	C
intronic	ATP6V0A4	1	56482306	56482306	G	A
intronic	ATP6V0A4	1	56484159	56484159	C	T
intronic	ATP6V0A4	1	56486107	56486107	A	T
intronic	ATP6V0A4	1	56496433	56496433	G	C
intronic	ATP6V0A4	1	56501017	56501017	G	T
UTR3	ATP6V0A4(NM_001080102:c.*50T>A)	1	56503432	56503432	T	A
downstream	ATP6V0A4(dist=269)	1	56503980	56503980	T	C
intergenic	ATP6V0A4(dist=2641),AKR1D1(dist=195328)	1	56506352	56506352	A	G
intergenic	ATP6V0A4(dist=4617),AKR1D1(dist=193352)	1	56508328	56508328	G	T
intergenic	ATP6V0A4(dist=5087),AKR1D1(dist=192882)	1	56508798	56508798	C	A
intergenic	ATP6V0A4(dist=5341),AKR1D1(dist=192628)	1	56509052	56509052	A	G
intergenic	ATP6V0A4(dist=7739),AKR1D1(dist=190230)	1	56511450	56511450	T	C
intergenic	ATP6V0A4(dist=8989),AKR1D1(dist=188980)	1	56512700	56512700	C	A
intergenic	ATP6V0A4(dist=9366),AKR1D1(dist=188603)	1	56513077	56513077	C	A
intergenic	ATP6V0A4(dist=15959),AKR1D1(dist=182010)	1	56519670	56519670	C	A
intergenic	ATP6V0A4(dist=19156),AKR1D1(dist=178813)	1	56522867	56522867	T	C
intergenic	ATP6V0A4(dist=20219),AKR1D1(dist=177750)	1	56523930	56523930	C	A
intergenic	ATP6V0A4(dist=22113),AKR1D1(dist=175856)	1	56525824	56525824	T	G
intergenic	ATP6V0A4(dist=24794),AKR1D1(dist=173175)	1	56528505	56528505	C	G
intergenic	ATP6V0A4(dist=27471),AKR1D1(dist=170498)	1	56531182	56531182	T	A
intergenic	ATP6V0A4(dist=30813),AKR1D1(dist=167156)	1	56534524	56534524	A	G
intergenic	ATP6V0A4(dist=34377),AKR1D1(dist=163592)	1	56538088	56538088	T	C
intergenic	ATP6V0A4(dist=38074),AKR1D1(dist=159895)	1	56541785	56541785	C	A
intergenic	ATP6V0A4(dist=38462),AKR1D1(dist=159507)	1	56542173	56542173	G	A
intergenic	ATP6V0A4(dist=41583),AKR1D1(dist=156386)	1	56545294	56545294	A	G
intergenic	ATP6V0A4(dist=45581),AKR1D1(dist=152388)	1	56549292	56549292	A	T
intergenic	ATP6V0A4(dist=48509),AKR1D1(dist=149460)	1	56552220	56552220	A	C
intergenic	ATP6V0A4(dist=51767),AKR1D1(dist=146202)	1	56555478	56555478	T	G
intergenic	ATP6V0A4(dist=52211),AKR1D1(dist=145758)	1	56555922	56555922	C	G
intergenic	ATP6V0A4(dist=58488),AKR1D1(dist=139481)	1	56562199	56562199	G	A
intergenic	ATP6V0A4(dist=59424),AKR1D1(dist=138545)	1	56563135	56563135	G	C
intergenic	ATP6V0A4(dist=62016),AKR1D1(dist=135953)	1	56565727	56565727	T	A
intergenic	ATP6V0A4(dist=65855),AKR1D1(dist=132114)	1	56569566	56569566	G	A
intergenic	ATP6V0A4(dist=70580),AKR1D1(dist=127389)	1	56574291	56574291	G	T
intergenic	ATP6V0A4(dist=73168),AKR1D1(dist=124801)	1	56576879	56576879	G	T
intergenic	ATP6V0A4(dist=75575),AKR1D1(dist=122394)	1	56579286	56579286	G	A
intergenic	ATP6V0A4(dist=77466),AKR1D1(dist=120503)	1	56581177	56581177	T	G
intergenic	ATP6V0A4(dist=78809),AKR1D1(dist=119160)	1	56582520	56582520	A	G
intergenic	ATP6V0A4(dist=82598),AKR1D1(dist=115371)	1	56586309	56586309	A	G
intergenic	ATP6V0A4(dist=82977),AKR1D1(dist=114992)	1	56586688	56586688	G	A
intergenic	ATP6V0A4(dist=84427),AKR1D1(dist=113542)	1	56588138	56588138	A	G
intergenic	ATP6V0A4(dist=86914),AKR1D1(dist=111055)	1	56590625	56590625	C	T
intergenic	ATP6V0A4(dist=87968),AKR1D1(dist=110001)	1	56591679	56591679	C	A
intergenic	ATP6V0A4(dist=93311),AKR1D1(dist=104658)	1	56597022	56597022	T	G
intergenic	ATP6V0A4(dist=94768),AKR1D1(dist=103201)	1	56598479	56598479	G	A
intergenic	ATP6V0A4(dist=103474),AKR1D1(dist=94495)	1	56607185	56607185	T	G
intergenic	ATP6V0A4(dist=105153),AKR1D1(dist=92816)	1	56608864	56608864	C	T
intergenic	ATP6V0A4(dist=109050),AKR1D1(dist=88919)	1	56612761	56612761	G	C
intergenic	ATP6V0A4(dist=111390),AKR1D1(dist=86579)	1	56615101	56615101	A	T
intergenic	ATP6V0A4(dist=115946),AKR1D1(dist=82023)	1	56619657	56619657	C	T
intergenic	ATP6V0A4(dist=119505),AKR1D1(dist=78464)	1	56623216	56623216	T	C
intergenic	ATP6V0A4(dist=119712),AKR1D1(dist=78257)	1	56623423	56623423	T	C
intergenic	ATP6V0A4(dist=119901),AKR1D1(dist=78068)	1	56623612	56623612	T	C
intergenic	ATP6V0A4(dist=123809),AKR1D1(dist=74160)	1	56627520	56627520	A	G
intergenic	ATP6V0A4(dist=127833),AKR1D1(dist=70136)	1	56631544	56631544	T	C
intergenic	ATP6V0A4(dist=131842),AKR1D1(dist=66127)	1	56635553	56635553	T	C
intergenic	ATP6V0A4(dist=135454),AKR1D1(dist=62515)	1	56639165	56639165	G	C
intergenic	ATP6V0A4(dist=136478),AKR1D1(dist=61491)	1	56640189	56640189	T	C
intergenic	ATP6V0A4(dist=138329),AKR1D1(dist=59640)	1	56642040	56642040	T	G
intergenic	ATP6V0A4(dist=140970),AKR1D1(dist=56999)	1	56644681	56644681	C	T
intergenic	ATP6V0A4(dist=141860),AKR1D1(dist=56109)	1	56645571	56645571	A	G
intergenic	ATP6V0A4(dist=149760),AKR1D1(dist=48209)	1	56653471	56653471	T	C
intergenic	ATP6V0A4(dist=151035),AKR1D1(dist=46934)	1	56654746	56654746	G	A
intergenic	ATP6V0A4(dist=151131),AKR1D1(dist=46838)	1	56654842	56654842	A	G
intergenic	ATP6V0A4(dist=154216),AKR1D1(dist=43753)	1	56657927	56657927	A	G
intergenic	ATP6V0A4(dist=154832),AKR1D1(dist=43137)	1	56658543	56658543	A	G
intergenic	ATP6V0A4(dist=161444),AKR1D1(dist=36525)	1	56665155	56665155	G	A
intergenic	ATP6V0A4(dist=162672),AKR1D1(dist=35297)	1	56666383	56666383	G	A
intergenic	ATP6V0A4(dist=168601),AKR1D1(dist=29368)	1	56672312	56672312	G	A
intergenic	ATP6V0A4(dist=169313),AKR1D1(dist=28656)	1	56673024	56673024	A	G
intergenic	ATP6V0A4(dist=172143),AKR1D1(dist=25826)	1	56675854	56675854	T	G
intergenic	ATP6V0A4(dist=177001),AKR1D1(dist=20968)	1	56680712	56680712	G	A
intergenic	ATP6V0A4(dist=181555),AKR1D1(dist=16414)	1	56685266	56685266	A	G
intergenic	ATP6V0A4(dist=186059),AKR1D1(dist=11910)	1	56689770	56689770	A	G
intergenic	ATP6V0A4(dist=188810),AKR1D1(dist=9159)	1	56692521	56692521	A	G
intergenic	ATP6V0A4(dist=191318),AKR1D1(dist=6651)	1	56695029	56695029	C	A
intergenic	ATP6V0A4(dist=194218),AKR1D1(dist=3751)	1	56697929	56697929	C	A
upstream	AKR1D1(dist=704)	1	56700976	56700976	G	A
upstream	AKR1D1(dist=267)	1	56701413	56701413	C	T
intronic	AKR1D1	1	56707997	56707997	T	C
intronic	AKR1D1	1	56709826	56709826	C	T
intronic	AKR1D1	1	56711351	56711351	T	C
intronic	AKR1D1	1	56712064	56712064	A	C
intronic	AKR1D1	1	56715919	56715919	G	A
intronic	AKR1D1	1	56722406	56722406	C	T
intronic	AKR1D1	1	56727894	56727894	C	A
intronic	AKR1D1	1	56735469	56735469	C	A
intergenic	AKR1D1(dist=4962),SLC37A3(dist=161215)	1	56740698	56740698	C	T
intergenic	AKR1D1(dist=5549),SLC37A3(dist=160628)	1	56741285	56741285	C	T
intergenic	AKR1D1(dist=10784),SLC37A3(dist=155393)	1	56746520	56746520	T	C
intergenic	AKR1D1(dist=13659),SLC37A3(dist=152518)	1	56749395	56749395	T	C
intergenic	AKR1D1(dist=18485),SLC37A3(dist=147692)	1	56754221	56754221	G	C
intergenic	AKR1D1(dist=23868),SLC37A3(dist=142309)	1	56759604	56759604	G	A
intergenic	AKR1D1(dist=25382),SLC37A3(dist=140795)	1	56761118	56761118	A	G
intergenic	AKR1D1(dist=28523),SLC37A3(dist=137654)	1	56764259	56764259	G	A
intergenic	AKR1D1(dist=28607),SLC37A3(dist=137570)	1	56764343	56764343	T	C
intergenic	AKR1D1(dist=31460),SLC37A3(dist=134717)	1	56767196	56767196	C	G
intergenic	AKR1D1(dist=35955),SLC37A3(dist=130222)	1	56771691	56771691	C	T
intergenic	AKR1D1(dist=38180),SLC37A3(dist=127997)	1	56773916	56773916	A	G
intergenic	AKR1D1(dist=41158),SLC37A3(dist=125019)	1	56776894	56776894	A	G
intergenic	AKR1D1(dist=41386),SLC37A3(dist=124791)	1	56777122	56777122	A	G
intergenic	AKR1D1(dist=45176),SLC37A3(dist=121001)	1	56780912	56780912	T	C
intergenic	AKR1D1(dist=47779),SLC37A3(dist=118398)	1	56783515	56783515	A	G
intergenic	AKR1D1(dist=50817),SLC37A3(dist=115360)	1	56786553	56786553	A	T
intergenic	AKR1D1(dist=54329),SLC37A3(dist=111848)	1	56790065	56790065	A	G
intergenic	AKR1D1(dist=56647),SLC37A3(dist=109530)	1	56792383	56792383	A	G
intergenic	AKR1D1(dist=57045),SLC37A3(dist=109132)	1	56792781	56792781	T	C
intergenic	AKR1D1(dist=60054),SLC37A3(dist=106123)	1	56795790	56795790	C	T
intergenic	AKR1D1(dist=65579),SLC37A3(dist=100598)	1	56801315	56801315	G	A
intergenic	AKR1D1(dist=66251),SLC37A3(dist=99926)	1	56801987	56801987	A	G
intergenic	AKR1D1(dist=66439),SLC37A3(dist=99738)	1	56802175	56802175	T	C
intergenic	AKR1D1(dist=72609),SLC37A3(dist=93568)	1	56808345	56808345	A	G
intergenic	AKR1D1(dist=76943),SLC37A3(dist=89234)	1	56812679	56812679	A	G
intergenic	AKR1D1(dist=82352),SLC37A3(dist=83825)	1	56818088	56818088	A	G
intergenic	AKR1D1(dist=83260),SLC37A3(dist=82917)	1	56818996	56818996	C	A
intergenic	AKR1D1(dist=86015),SLC37A3(dist=80162)	1	56821751	56821751	C	T
intergenic	AKR1D1(dist=86560),SLC37A3(dist=79617)	1	56822296	56822296	C	T
intergenic	AKR1D1(dist=90552),SLC37A3(dist=75625)	1	56826288	56826288	G	A
intergenic	AKR1D1(dist=91759),SLC37A3(dist=74418)	1	56827495	56827495	A	G
intergenic	AKR1D1(dist=95331),SLC37A3(dist=70846)	1	56831067	56831067	A	G
intergenic	AKR1D1(dist=100494),SLC37A3(dist=65683)	1	56836230	56836230	C	T
intergenic	AKR1D1(dist=103783),SLC37A3(dist=62394)	1	56839519	56839519	C	T
intergenic	AKR1D1(dist=104110),SLC37A3(dist=62067)	1	56839846	56839846	C	T
intergenic	AKR1D1(dist=107637),SLC37A3(dist=58540)	1	56843373	56843373	G	A
intergenic	AKR1D1(dist=108214),SLC37A3(dist=57963)	1	56843950	56843950	G	A
intergenic	AKR1D1(dist=113258),SLC37A3(dist=52919)	1	56848994	56848994	C	A
intergenic	AKR1D1(dist=117111),SLC37A3(dist=49066)	1	56852847	56852847	G	T
intergenic	AKR1D1(dist=119156),SLC37A3(dist=47021)	1	56854892	56854892	C	T
intergenic	AKR1D1(dist=125761),SLC37A3(dist=40416)	1	56861497	56861497	A	G
intergenic	AKR1D1(dist=126890),SLC37A3(dist=39287)	1	56862626	56862626	C	T
intergenic	AKR1D1(dist=127113),SLC37A3(dist=39064)	1	56862849	56862849	T	C
intergenic	AKR1D1(dist=127427),SLC37A3(dist=38750)	1	56863163	56863163	C	T
intergenic	AKR1D1(dist=135212),SLC37A3(dist=30965)	1	56870948	56870948	A	G
intergenic	AKR1D1(dist=141666),SLC37A3(dist=24511)	1	56877402	56877402	G	A
intergenic	AKR1D1(dist=143424),SLC37A3(dist=22753)	1	56879160	56879160	C	T
intergenic	AKR1D1(dist=147361),SLC37A3(dist=18816)	1	56883097	56883097	C	G
intergenic	AKR1D1(dist=149622),SLC37A3(dist=16555)	1	56885358	56885358	A	G
intergenic	AKR1D1(dist=153351),SLC37A3(dist=12826)	1	56889087	56889087	A	C
intergenic	AKR1D1(dist=158037),SLC37A3(dist=8140)	1	56893773	56893773	G	A
intergenic	AKR1D1(dist=163748),SLC37A3(dist=2429)	1	56899484	56899484	T	C
intergenic	AKR1D1(dist=164166),SLC37A3(dist=2011)	1	56899902	56899902	G	A
intronic	SLC37A3	1	56903831	56903831	C	G
intronic	SLC37A3	1	56906456	56906456	C	G
intronic	SLC37A3	1	56909096	56909096	A	G
intronic	SLC37A3	1	56914569	56914569	A	G
intronic	SLC37A3	1	56916812	56916812	G	C
intronic	SLC37A3	1	56917084	56917084	G	A
intronic	SLC37A3	1	56919060	56919060	C	A
intronic	SLC37A3	1	56920341	56920341	C	A
exonic	RAB19	1	56923706	56923706	C	T
intronic	RAB19	1	56925338	56925338	C	G
exonic	RAB19	1	56925761	56925761	G	A
intergenic	RAB19(dist=1154),MKRN1(dist=3276)	1	56927742	56927742	T	C
downstream	MKRN1(dist=528)	1	56930490	56930490	T	A
UTR3	MKRN1(NM_204742:c.*1057G>A)	1	56931354	56931354	C	T
intronic	MKRN1	1	56937245	56937245	A	T
intronic	MKRN1	1	56949895	56949895	G	A
intronic	MKRN1	1	56951574	56951574	T	G
intergenic	MKRN1(dist=1852),NDUFB2(dist=114561)	1	56954798	56954798	T	C
intergenic	MKRN1(dist=4553),NDUFB2(dist=111860)	1	56957499	56957499	T	C
intergenic	MKRN1(dist=6354),NDUFB2(dist=110059)	1	56959300	56959300	T	C
intergenic	MKRN1(dist=11867),NDUFB2(dist=104546)	1	56964813	56964813	T	C
intergenic	MKRN1(dist=12625),NDUFB2(dist=103788)	1	56965571	56965571	A	G
intergenic	MKRN1(dist=16157),NDUFB2(dist=100256)	1	56969103	56969103	A	C
intergenic	MKRN1(dist=17111),NDUFB2(dist=99302)	1	56970057	56970057	G	A
intergenic	MKRN1(dist=17322),NDUFB2(dist=99091)	1	56970268	56970268	G	A
intergenic	MKRN1(dist=23310),NDUFB2(dist=93103)	1	56976256	56976256	A	G
intergenic	MKRN1(dist=25121),NDUFB2(dist=91292)	1	56978067	56978067	G	A
intergenic	MKRN1(dist=26570),NDUFB2(dist=89843)	1	56979516	56979516	C	T
intergenic	MKRN1(dist=27491),NDUFB2(dist=88922)	1	56980437	56980437	C	T
intergenic	MKRN1(dist=31527),NDUFB2(dist=84886)	1	56984473	56984473	A	C
intergenic	MKRN1(dist=35742),NDUFB2(dist=80671)	1	56988688	56988688	A	G
intergenic	MKRN1(dist=39038),NDUFB2(dist=77375)	1	56991984	56991984	G	A
intergenic	MKRN1(dist=43037),NDUFB2(dist=73376)	1	56995983	56995983	A	G
intergenic	MKRN1(dist=43951),NDUFB2(dist=72462)	1	56996897	56996897	T	C
intergenic	MKRN1(dist=50068),NDUFB2(dist=66345)	1	57003014	57003014	A	G
intergenic	MKRN1(dist=53026),NDUFB2(dist=63387)	1	57005972	57005972	G	A
intergenic	MKRN1(dist=53241),NDUFB2(dist=63172)	1	57006187	57006187	A	G
intergenic	MKRN1(dist=56908),NDUFB2(dist=59505)	1	57009854	57009854	T	C
intergenic	MKRN1(dist=60074),NDUFB2(dist=56339)	1	57013020	57013020	A	G
intergenic	MKRN1(dist=66475),NDUFB2(dist=49938)	1	57019421	57019421	C	T
intergenic	MKRN1(dist=66909),NDUFB2(dist=49504)	1	57019855	57019855	T	C
intergenic	MKRN1(dist=71241),NDUFB2(dist=45172)	1	57024187	57024187	C	T
intergenic	MKRN1(dist=77805),NDUFB2(dist=38608)	1	57030751	57030751	C	G
intergenic	MKRN1(dist=81330),NDUFB2(dist=35083)	1	57034276	57034276	C	T
intergenic	MKRN1(dist=84949),NDUFB2(dist=31464)	1	57037895	57037895	A	G
intergenic	MKRN1(dist=91793),NDUFB2(dist=24620)	1	57044739	57044739	C	T
intergenic	MKRN1(dist=92104),NDUFB2(dist=24309)	1	57045050	57045050	C	G
intergenic	MKRN1(dist=94597),NDUFB2(dist=21816)	1	57047543	57047543	A	C
intergenic	MKRN1(dist=99058),NDUFB2(dist=17355)	1	57052004	57052004	G	A
intergenic	MKRN1(dist=104103),NDUFB2(dist=12310)	1	57057049	57057049	C	T
intergenic	MKRN1(dist=109206),NDUFB2(dist=7207)	1	57062152	57062152	C	T
intergenic	MKRN1(dist=111830),NDUFB2(dist=4583)	1	57064776	57064776	G	A
intergenic	MKRN1(dist=112047),NDUFB2(dist=4366)	1	57064993	57064993	A	G
downstream	NDUFB2(dist=34)	1	57070182	57070182	G	A
downstream	NDUFB2(dist=94)	1	57070242	57070242	C	T
intergenic	NDUFB2(dist=1669),BRAF(dist=11618)	1	57071817	57071817	C	T
intergenic	NDUFB2(dist=2900),BRAF(dist=10387)	1	57073048	57073048	A	G
intergenic	NDUFB2(dist=4858),BRAF(dist=8429)	1	57075006	57075006	C	T
intergenic	NDUFB2(dist=5057),BRAF(dist=8230)	1	57075205	57075205	T	C
intergenic	NDUFB2(dist=8807),BRAF(dist=4480)	1	57078955	57078955	T	C
downstream	BRAF(dist=554)	1	57082881	57082881	T	C
downstream	BRAF(dist=493)	1	57082942	57082942	A	G
intronic	BRAF	1	57084965	57084965	A	C
intronic	BRAF	1	57085078	57085078	A	G
intronic	BRAF	1	57089960	57089960	A	C
intronic	BRAF	1	57090454	57090454	G	A
intronic	BRAF	1	57091776	57091776	T	C
intronic	BRAF	1	57093345	57093345	T	C
intronic	BRAF	1	57095764	57095764	A	G
intronic	BRAF	1	57097004	57097004	G	A
intronic	BRAF	1	57099647	57099647	G	A
intronic	BRAF	1	57100831	57100831	A	G
intronic	BRAF	1	57104094	57104094	C	T
intronic	BRAF	1	57104703	57104703	C	T
intergenic	CHRM2(dist=45185),MIR490(dist=13072)	1	58005885	58005885	G	A
intergenic	CHRM2(dist=47832),MIR490(dist=10425)	1	58008532	58008532	A	G
intergenic	CHRM2(dist=53109),MIR490(dist=5148)	1	58013809	58013809	A	T
downstream	MIR490(dist=966)	1	58017991	58017991	T	C
intergenic	MIR490(dist=1903),MTPN(dist=335885)	1	58020952	58020952	T	C
intergenic	MIR490(dist=5595),MTPN(dist=332193)	1	58024644	58024644	C	T
intergenic	MIR490(dist=6550),MTPN(dist=331238)	1	58025599	58025599	T	C
intergenic	MIR490(dist=10443),MTPN(dist=327345)	1	58029492	58029492	A	G
intergenic	MIR490(dist=15988),MTPN(dist=321800)	1	58035037	58035037	T	C
intergenic	MIR490(dist=16089),MTPN(dist=321699)	1	58035138	58035138	A	C
intergenic	MIR490(dist=18698),MTPN(dist=319090)	1	58037747	58037747	A	G
intergenic	MIR490(dist=20135),MTPN(dist=317653)	1	58039184	58039184	C	A
intergenic	MIR490(dist=30521),MTPN(dist=307267)	1	58049570	58049570	A	G
intergenic	MIR490(dist=30808),MTPN(dist=306980)	1	58049857	58049857	G	A
intergenic	MIR490(dist=45725),MTPN(dist=292063)	1	58064774	58064774	C	T
intergenic	MIR490(dist=47311),MTPN(dist=290477)	1	58066360	58066360	A	G
intergenic	MIR490(dist=49744),MTPN(dist=288044)	1	58068793	58068793	T	G
intergenic	MIR490(dist=50106),MTPN(dist=287682)	1	58069155	58069155	A	G
intergenic	MIR490(dist=59478),MTPN(dist=278310)	1	58078527	58078527	T	C
intergenic	MIR490(dist=63662),MTPN(dist=274126)	1	58082711	58082711	A	T
intergenic	MIR490(dist=66024),MTPN(dist=271764)	1	58085073	58085073	A	G
intergenic	MIR490(dist=67482),MTPN(dist=270306)	1	58086531	58086531	C	T
intergenic	MIR490(dist=69728),MTPN(dist=268060)	1	58088777	58088777	A	T
intergenic	MIR490(dist=73131),MTPN(dist=264657)	1	58092180	58092180	T	C
intergenic	MIR490(dist=73613),MTPN(dist=264175)	1	58092662	58092662	A	G
intergenic	MIR490(dist=73896),MTPN(dist=263892)	1	58092945	58092945	T	C
intergenic	MIR490(dist=76548),MTPN(dist=261240)	1	58095597	58095597	C	G
intergenic	MIR490(dist=78720),MTPN(dist=259068)	1	58097769	58097769	C	G
intergenic	MIR490(dist=80070),MTPN(dist=257718)	1	58099119	58099119	A	C
intergenic	MIR490(dist=83874),MTPN(dist=253914)	1	58102923	58102923	T	C
intergenic	MIR490(dist=86158),MTPN(dist=251630)	1	58105207	58105207	A	G
intergenic	MIR490(dist=86677),MTPN(dist=251111)	1	58105726	58105726	A	T
intergenic	MIR490(dist=91065),MTPN(dist=246723)	1	58110114	58110114	T	C
intergenic	MIR490(dist=95901),MTPN(dist=241887)	1	58114950	58114950	T	G
intergenic	MIR490(dist=99809),MTPN(dist=237979)	1	58118858	58118858	T	C
intergenic	MIR490(dist=101931),MTPN(dist=235857)	1	58120980	58120980	C	A
intergenic	MIR490(dist=104145),MTPN(dist=233643)	1	58123194	58123194	T	C
intergenic	MIR490(dist=106494),MTPN(dist=231294)	1	58125543	58125543	G	A
intergenic	MIR490(dist=116923),MTPN(dist=220865)	1	58135972	58135972	T	C
intergenic	MIR490(dist=120690),MTPN(dist=217098)	1	58139739	58139739	A	G
intergenic	MIR490(dist=123624),MTPN(dist=214164)	1	58142673	58142673	G	A
intergenic	MIR490(dist=125933),MTPN(dist=211855)	1	58144982	58144982	C	T
intergenic	MIR490(dist=129144),MTPN(dist=208644)	1	58148193	58148193	G	A
intergenic	MIR490(dist=132818),MTPN(dist=204970)	1	58151867	58151867	G	A
intergenic	MIR490(dist=134010),MTPN(dist=203778)	1	58153059	58153059	A	G
intergenic	MIR490(dist=138140),MTPN(dist=199648)	1	58157189	58157189	G	A
intergenic	MIR490(dist=141729),MTPN(dist=196059)	1	58160778	58160778	C	T
intergenic	MIR490(dist=146929),MTPN(dist=190859)	1	58165978	58165978	G	A
intergenic	MIR490(dist=150138),MTPN(dist=187650)	1	58169187	58169187	C	A
intergenic	MIR490(dist=150614),MTPN(dist=187174)	1	58169663	58169663	C	G
intergenic	MIR490(dist=154515),MTPN(dist=183273)	1	58173564	58173564	A	G
intergenic	MIR490(dist=164015),MTPN(dist=173773)	1	58183064	58183064	T	A
intergenic	MIR490(dist=168603),MTPN(dist=169185)	1	58187652	58187652	A	G
intergenic	MIR490(dist=172370),MTPN(dist=165418)	1	58191419	58191419	A	G
intergenic	MIR490(dist=179171),MTPN(dist=158617)	1	58198220	58198220	A	G
intergenic	MIR490(dist=180203),MTPN(dist=157585)	1	58199252	58199252	G	A
intergenic	MIR490(dist=185427),MTPN(dist=152361)	1	58204476	58204476	T	A
intergenic	MIR490(dist=185529),MTPN(dist=152259)	1	58204578	58204578	A	G
intergenic	MIR490(dist=186822),MTPN(dist=150966)	1	58205871	58205871	T	A
intergenic	MIR490(dist=187817),MTPN(dist=149971)	1	58206866	58206866	C	T
intergenic	MIR490(dist=191800),MTPN(dist=145988)	1	58210849	58210849	A	G
intergenic	MIR490(dist=197476),MTPN(dist=140312)	1	58216525	58216525	G	A
intergenic	MIR490(dist=202196),MTPN(dist=135592)	1	58221245	58221245	T	C
intergenic	MIR490(dist=205746),MTPN(dist=132042)	1	58224795	58224795	C	T
intergenic	MIR490(dist=207733),MTPN(dist=130055)	1	58226782	58226782	T	C
intergenic	MIR490(dist=214620),MTPN(dist=123168)	1	58233669	58233669	A	G
intergenic	MIR490(dist=217997),MTPN(dist=119791)	1	58237046	58237046	C	A
intergenic	MIR490(dist=228179),MTPN(dist=109609)	1	58247228	58247228	G	T
intergenic	MIR490(dist=230154),MTPN(dist=107634)	1	58249203	58249203	C	T
intergenic	MIR490(dist=231971),MTPN(dist=105817)	1	58251020	58251020	G	A
intergenic	MIR490(dist=233986),MTPN(dist=103802)	1	58253035	58253035	G	T
intergenic	MIR490(dist=239912),MTPN(dist=97876)	1	58258961	58258961	A	G
intergenic	MIR490(dist=243425),MTPN(dist=94363)	1	58262474	58262474	A	G
intergenic	MIR490(dist=248640),MTPN(dist=89148)	1	58267689	58267689	A	C
intergenic	MIR490(dist=253231),MTPN(dist=84557)	1	58272280	58272280	A	T
intergenic	MIR490(dist=255098),MTPN(dist=82690)	1	58274147	58274147	A	G
intergenic	MIR490(dist=255335),MTPN(dist=82453)	1	58274384	58274384	G	A
intergenic	MIR490(dist=315473),MTPN(dist=22315)	1	58334522	58334522	A	C
intergenic	MIR490(dist=317014),MTPN(dist=20774)	1	58336063	58336063	G	C
intergenic	MIR490(dist=319291),MTPN(dist=18497)	1	58338340	58338340	T	C
intergenic	MIR490(dist=324729),MTPN(dist=13059)	1	58343778	58343778	T	C
intergenic	MIR490(dist=327206),MTPN(dist=10582)	1	58346255	58346255	C	G
intergenic	MIR490(dist=327822),MTPN(dist=9966)	1	58346871	58346871	G	A
intergenic	MIR490(dist=334500),MTPN(dist=3288)	1	58353549	58353549	G	A
intergenic	MIR490(dist=335564),MTPN(dist=2224)	1	58354613	58354613	T	G
intergenic	MIR490(dist=336739),MTPN(dist=1049)	1	58355788	58355788	G	A
intronic	MTPN	1	58357712	58357712	A	G
intronic	MTPN	1	58357916	58357916	C	T
intronic	MTPN	1	58358028	58358028	A	G
intronic	MTPN	1	58363071	58363071	G	T
intronic	MTPN	1	58366492	58366492	T	C
intronic	MTPN	1	58377448	58377448	T	C
intronic	MTPN	1	58378756	58378756	G	A
intronic	MTPN	1	58381567	58381567	C	T
intronic	MTPN	1	58388025	58388025	A	G
UTR3	MTPN(NM_204886:c.*2665C>T)	1	58394129	58394129	C	T
intergenic	MTPN(dist=1630),C7orf73(dist=154957)	1	58396236	58396236	T	G
intergenic	MTPN(dist=5798),C7orf73(dist=150789)	1	58400404	58400404	C	G
intergenic	MTPN(dist=6570),C7orf73(dist=150017)	1	58401176	58401176	A	T
intergenic	MTPN(dist=11519),C7orf73(dist=145068)	1	58406125	58406125	T	A
intergenic	MTPN(dist=16355),C7orf73(dist=140232)	1	58410961	58410961	A	G
intergenic	MTPN(dist=18485),C7orf73(dist=138102)	1	58413091	58413091	G	A
intergenic	MTPN(dist=20217),C7orf73(dist=136370)	1	58414823	58414823	A	G
intergenic	MTPN(dist=20644),C7orf73(dist=135943)	1	58415250	58415250	C	T
intergenic	MTPN(dist=25463),C7orf73(dist=131124)	1	58420069	58420069	T	C
intergenic	MTPN(dist=26085),C7orf73(dist=130502)	1	58420691	58420691	G	A
intergenic	MTPN(dist=28077),C7orf73(dist=128510)	1	58422683	58422683	A	G
intergenic	MTPN(dist=31692),C7orf73(dist=124895)	1	58426298	58426298	G	A
intergenic	MTPN(dist=32250),C7orf73(dist=124337)	1	58426856	58426856	A	C
intergenic	MTPN(dist=35398),C7orf73(dist=121189)	1	58430004	58430004	C	T
intergenic	MTPN(dist=37121),C7orf73(dist=119466)	1	58431727	58431727	A	T
intergenic	MTPN(dist=38643),C7orf73(dist=117944)	1	58433249	58433249	G	C
intergenic	MTPN(dist=39202),C7orf73(dist=117385)	1	58433808	58433808	C	T
intergenic	MTPN(dist=44285),C7orf73(dist=112302)	1	58438891	58438891	T	C
intergenic	MTPN(dist=45354),C7orf73(dist=111233)	1	58439960	58439960	T	C
intergenic	MTPN(dist=50839),C7orf73(dist=105748)	1	58445445	58445445	T	C
intergenic	MTPN(dist=58135),C7orf73(dist=98452)	1	58452741	58452741	T	C
intergenic	MTPN(dist=60965),C7orf73(dist=95622)	1	58455571	58455571	A	G
intergenic	MTPN(dist=66262),C7orf73(dist=90325)	1	58460868	58460868	T	C
intergenic	MTPN(dist=68952),C7orf73(dist=87635)	1	58463558	58463558	A	G
intergenic	MTPN(dist=70556),C7orf73(dist=86031)	1	58465162	58465162	C	T
intergenic	MTPN(dist=75546),C7orf73(dist=81041)	1	58470152	58470152	C	T
intergenic	MTPN(dist=76903),C7orf73(dist=79684)	1	58471509	58471509	C	T
intergenic	MTPN(dist=79495),C7orf73(dist=77092)	1	58474101	58474101	C	A
intergenic	MTPN(dist=82552),C7orf73(dist=74035)	1	58477158	58477158	T	C
intergenic	MTPN(dist=83555),C7orf73(dist=73032)	1	58478161	58478161	C	T
intergenic	MTPN(dist=87947),C7orf73(dist=68640)	1	58482553	58482553	C	A
intergenic	MTPN(dist=88351),C7orf73(dist=68236)	1	58482957	58482957	G	A
intergenic	MTPN(dist=89489),C7orf73(dist=67098)	1	58484095	58484095	A	G
intergenic	MTPN(dist=90690),C7orf73(dist=65897)	1	58485296	58485296	T	C
intergenic	MTPN(dist=91181),C7orf73(dist=65406)	1	58485787	58485787	T	C
intergenic	MTPN(dist=92696),C7orf73(dist=63891)	1	58487302	58487302	T	C
intergenic	MTPN(dist=95414),C7orf73(dist=61173)	1	58490020	58490020	T	C
intergenic	MTPN(dist=98204),C7orf73(dist=58383)	1	58492810	58492810	A	G
intergenic	MTPN(dist=99766),C7orf73(dist=56821)	1	58494372	58494372	G	A
intergenic	MTPN(dist=101094),C7orf73(dist=55493)	1	58495700	58495700	C	T
intergenic	MTPN(dist=102885),C7orf73(dist=53702)	1	58497491	58497491	C	T
intergenic	MTPN(dist=108948),C7orf73(dist=47639)	1	58503554	58503554	A	C
intergenic	MTPN(dist=113670),C7orf73(dist=42917)	1	58508276	58508276	G	A
intergenic	MTPN(dist=118939),C7orf73(dist=37648)	1	58513545	58513545	A	C
intergenic	MTPN(dist=119911),C7orf73(dist=36676)	1	58514517	58514517	C	T
intergenic	MTPN(dist=123977),C7orf73(dist=32610)	1	58518583	58518583	C	T
intergenic	MTPN(dist=126902),C7orf73(dist=29685)	1	58521508	58521508	T	C
intergenic	MTPN(dist=127331),C7orf73(dist=29256)	1	58521937	58521937	G	A
intergenic	MTPN(dist=135542),C7orf73(dist=21045)	1	58530148	58530148	G	A
intergenic	MTPN(dist=137516),C7orf73(dist=19071)	1	58532122	58532122	G	T
intergenic	MTPN(dist=138556),C7orf73(dist=18031)	1	58533162	58533162	T	C
intergenic	MTPN(dist=140865),C7orf73(dist=15722)	1	58535471	58535471	G	A
intergenic	MTPN(dist=143064),C7orf73(dist=13523)	1	58537670	58537670	C	T
intergenic	MTPN(dist=143283),C7orf73(dist=13304)	1	58537889	58537889	T	A
intergenic	MTPN(dist=144905),C7orf73(dist=11682)	1	58539511	58539511	C	T
intergenic	MTPN(dist=146247),C7orf73(dist=10340)	1	58540853	58540853	A	G
intergenic	MTPN(dist=150881),C7orf73(dist=5706)	1	58545487	58545487	T	C
intergenic	MTPN(dist=152578),C7orf73(dist=4009)	1	58547184	58547184	T	C
intergenic	MTPN(dist=154792),C7orf73(dist=1795)	1	58549398	58549398	G	A
intronic	C7orf73	1	58554531	58554531	T	C
upstream	C7orf73(dist=773)	1	58558137	58558137	A	G
intergenic	C7orf73(dist=1650),DNM1L(dist=506357)	1	58559014	58559014	T	C
intergenic	C7orf73(dist=5428),DNM1L(dist=502579)	1	58562792	58562792	G	T
intergenic	C7orf73(dist=9270),DNM1L(dist=498737)	1	58566634	58566634	C	T
intergenic	C7orf73(dist=11670),DNM1L(dist=496337)	1	58569034	58569034	C	G
intergenic	C7orf73(dist=13184),DNM1L(dist=494823)	1	58570548	58570548	C	A
intergenic	C7orf73(dist=18880),DNM1L(dist=489127)	1	58576244	58576244	C	T
intergenic	C7orf73(dist=19929),DNM1L(dist=488078)	1	58577293	58577293	A	G
intergenic	C7orf73(dist=21809),DNM1L(dist=486198)	1	58579173	58579173	G	T
intergenic	C7orf73(dist=25594),DNM1L(dist=482413)	1	58582958	58582958	A	G
intergenic	C7orf73(dist=26501),DNM1L(dist=481506)	1	58583865	58583865	G	A
intergenic	C7orf73(dist=30248),DNM1L(dist=477759)	1	58587612	58587612	C	T
intergenic	C7orf73(dist=33815),DNM1L(dist=474192)	1	58591179	58591179	C	T
intergenic	C7orf73(dist=34208),DNM1L(dist=473799)	1	58591572	58591572	T	C
intergenic	C7orf73(dist=36208),DNM1L(dist=471799)	1	58593572	58593572	C	A
intergenic	C7orf73(dist=42130),DNM1L(dist=465877)	1	58599494	58599494	C	G
intergenic	C7orf73(dist=42882),DNM1L(dist=465125)	1	58600246	58600246	T	C
intergenic	C7orf73(dist=43291),DNM1L(dist=464716)	1	58600655	58600655	T	C
intergenic	C7orf73(dist=46851),DNM1L(dist=461156)	1	58604215	58604215	G	A
intergenic	C7orf73(dist=47687),DNM1L(dist=460320)	1	58605051	58605051	G	A
intergenic	C7orf73(dist=54010),DNM1L(dist=453997)	1	58611374	58611374	C	A
intergenic	C7orf73(dist=55942),DNM1L(dist=452065)	1	58613306	58613306	C	T
intergenic	C7orf73(dist=63995),DNM1L(dist=444012)	1	58621359	58621359	C	T
intergenic	C7orf73(dist=68991),DNM1L(dist=439016)	1	58626355	58626355	A	G
intergenic	C7orf73(dist=69342),DNM1L(dist=438665)	1	58626706	58626706	C	T
intergenic	C7orf73(dist=70757),DNM1L(dist=437250)	1	58628121	58628121	A	G
intergenic	C7orf73(dist=76102),DNM1L(dist=431905)	1	58633466	58633466	G	A
intergenic	C7orf73(dist=81021),DNM1L(dist=426986)	1	58638385	58638385	T	C
intergenic	C7orf73(dist=88885),DNM1L(dist=419122)	1	58646249	58646249	C	A
intergenic	C7orf73(dist=89208),DNM1L(dist=418799)	1	58646572	58646572	G	A
intergenic	C7orf73(dist=89534),DNM1L(dist=418473)	1	58646898	58646898	C	A
intergenic	C7orf73(dist=98202),DNM1L(dist=409805)	1	58655566	58655566	C	A
intergenic	C7orf73(dist=102248),DNM1L(dist=405759)	1	58659612	58659612	C	T
intergenic	C7orf73(dist=105630),DNM1L(dist=402377)	1	58662994	58662994	T	C
intergenic	C7orf73(dist=468073),DNM1L(dist=39934)	1	59025437	59025437	T	A
intergenic	C7orf73(dist=470028),DNM1L(dist=37979)	1	59027392	59027392	C	T
intergenic	C7orf73(dist=473794),DNM1L(dist=34213)	1	59031158	59031158	A	G
intergenic	C7orf73(dist=476243),DNM1L(dist=31764)	1	59033607	59033607	C	G
intergenic	C7orf73(dist=479361),DNM1L(dist=28646)	1	59036725	59036725	T	C
intergenic	C7orf73(dist=480890),DNM1L(dist=27117)	1	59038254	59038254	A	G
intergenic	C7orf73(dist=482428),DNM1L(dist=25579)	1	59039792	59039792	T	C
intergenic	C7orf73(dist=484639),DNM1L(dist=23368)	1	59042003	59042003	A	G
intergenic	C7orf73(dist=489143),DNM1L(dist=18864)	1	59046507	59046507	G	C
intergenic	C7orf73(dist=493023),DNM1L(dist=14984)	1	59050387	59050387	G	A
intergenic	C7orf73(dist=494212),DNM1L(dist=13795)	1	59051576	59051576	G	A
intergenic	C7orf73(dist=500336),DNM1L(dist=7671)	1	59057700	59057700	G	A
intergenic	C7orf73(dist=500575),DNM1L(dist=7432)	1	59057939	59057939	G	A
intergenic	C7orf73(dist=502549),DNM1L(dist=5458)	1	59059913	59059913	C	A
intergenic	C7orf73(dist=503790),DNM1L(dist=4217)	1	59061154	59061154	A	G
intergenic	C7orf73(dist=504617),DNM1L(dist=3390)	1	59061981	59061981	T	C
intergenic	C7orf73(dist=505241),DNM1L(dist=2766)	1	59062605	59062605	G	A
intronic	DNM1L	1	59067814	59067814	C	T
intronic	DNM1L	1	59074525	59074525	G	A
intronic	DNM1L	1	59075604	59075604	A	G
intronic	DNM1L	1	59076319	59076319	C	T
intronic	DNM1L	1	59077804	59077804	T	C
intronic	DNM1L	1	59083473	59083473	G	A
intronic	DNM1L	1	59083625	59083625	G	T
intronic	DNM1L	1	59088860	59088860	A	G
intronic	DNM1L	1	59094398	59094398	C	A
intronic	DNM1L	1	59097463	59097463	G	A
intergenic	DNM1L(dist=3069),MIR6700(dist=379767)	1	59103364	59103364	C	T
intergenic	DNM1L(dist=3160),MIR6700(dist=379676)	1	59103455	59103455	G	A
intergenic	DNM1L(dist=10725),MIR6700(dist=372111)	1	59111020	59111020	A	G
intergenic	DNM1L(dist=14981),MIR6700(dist=367855)	1	59115276	59115276	A	G
intergenic	DNM1L(dist=16131),MIR6700(dist=366705)	1	59116426	59116426	G	A
intergenic	DNM1L(dist=16203),MIR6700(dist=366633)	1	59116498	59116498	T	A
intergenic	DNM1L(dist=19968),MIR6700(dist=362868)	1	59120263	59120263	T	C
intergenic	DNM1L(dist=24557),MIR6700(dist=358279)	1	59124852	59124852	T	C
intergenic	DNM1L(dist=25738),MIR6700(dist=357098)	1	59126033	59126033	T	C
intergenic	DNM1L(dist=29370),MIR6700(dist=353466)	1	59129665	59129665	T	C
intergenic	DNM1L(dist=35266),MIR6700(dist=347570)	1	59135561	59135561	G	A
intergenic	DNM1L(dist=37501),MIR6700(dist=345335)	1	59137796	59137796	G	A
intergenic	DNM1L(dist=41839),MIR6700(dist=340997)	1	59142134	59142134	G	A
intergenic	DNM1L(dist=43687),MIR6700(dist=339149)	1	59143982	59143982	C	T
intergenic	DNM1L(dist=48189),MIR6700(dist=334647)	1	59148484	59148484	A	G
intergenic	DNM1L(dist=50388),MIR6700(dist=332448)	1	59150683	59150683	C	T
intergenic	DNM1L(dist=52560),MIR6700(dist=330276)	1	59152855	59152855	T	C
intergenic	DNM1L(dist=56624),MIR6700(dist=326212)	1	59156919	59156919	T	C
intergenic	DNM1L(dist=56771),MIR6700(dist=326065)	1	59157066	59157066	A	G
intergenic	DNM1L(dist=65113),MIR6700(dist=317723)	1	59165408	59165408	A	G
intergenic	DNM1L(dist=65537),MIR6700(dist=317299)	1	59165832	59165832	A	G
intergenic	DNM1L(dist=66630),MIR6700(dist=316206)	1	59166925	59166925	G	A
intergenic	DNM1L(dist=67551),MIR6700(dist=315285)	1	59167846	59167846	G	A
intergenic	DNM1L(dist=69350),MIR6700(dist=313486)	1	59169645	59169645	G	T
intergenic	DNM1L(dist=74361),MIR6700(dist=308475)	1	59174656	59174656	T	C
intergenic	DNM1L(dist=77787),MIR6700(dist=305049)	1	59178082	59178082	A	C
intergenic	DNM1L(dist=79696),MIR6700(dist=303140)	1	59179991	59179991	A	G
intergenic	DNM1L(dist=80479),MIR6700(dist=302357)	1	59180774	59180774	T	C
intergenic	DNM1L(dist=81820),MIR6700(dist=301016)	1	59182115	59182115	G	A
intergenic	DNM1L(dist=87714),MIR6700(dist=295122)	1	59188009	59188009	A	G
intergenic	DNM1L(dist=87838),MIR6700(dist=294998)	1	59188133	59188133	T	A
intergenic	DNM1L(dist=94776),MIR6700(dist=288060)	1	59195071	59195071	T	C
intergenic	DNM1L(dist=95031),MIR6700(dist=287805)	1	59195326	59195326	G	A
intergenic	DNM1L(dist=99849),MIR6700(dist=282987)	1	59200144	59200144	T	C
intergenic	DNM1L(dist=104418),MIR6700(dist=278418)	1	59204713	59204713	T	C
intergenic	DNM1L(dist=108304),MIR6700(dist=274532)	1	59208599	59208599	G	T
intergenic	DNM1L(dist=114199),MIR6700(dist=268637)	1	59214494	59214494	G	A
intergenic	DNM1L(dist=117294),MIR6700(dist=265542)	1	59217589	59217589	C	T
intergenic	DNM1L(dist=117829),MIR6700(dist=265007)	1	59218124	59218124	C	G
intergenic	DNM1L(dist=119440),MIR6700(dist=263396)	1	59219735	59219735	G	C
intergenic	MIR1593(dist=39530),WASHC1(dist=336952)	1	59743964	59743964	A	C
intergenic	MIR1593(dist=45255),WASHC1(dist=331227)	1	59749689	59749689	G	A
intergenic	MIR1593(dist=46594),WASHC1(dist=329888)	1	59751028	59751028	T	C
intergenic	MIR1593(dist=51158),WASHC1(dist=325324)	1	59755592	59755592	T	C
intergenic	MIR1593(dist=55324),WASHC1(dist=321158)	1	59759758	59759758	C	T
intergenic	MIR1593(dist=55416),WASHC1(dist=321066)	1	59759850	59759850	G	A
intergenic	MIR1593(dist=67212),WASHC1(dist=309270)	1	59771646	59771646	A	G
intergenic	MIR1593(dist=67388),WASHC1(dist=309094)	1	59771822	59771822	A	C
intergenic	MIR1593(dist=74716),WASHC1(dist=301766)	1	59779150	59779150	G	A
intergenic	MIR1593(dist=80489),WASHC1(dist=295993)	1	59784923	59784923	T	G
intergenic	MIR1593(dist=81167),WASHC1(dist=295315)	1	59785601	59785601	G	A
intergenic	MIR1593(dist=87885),WASHC1(dist=288597)	1	59792319	59792319	T	C
intergenic	MIR1593(dist=88444),WASHC1(dist=288038)	1	59792878	59792878	C	T
intergenic	MIR1593(dist=97882),WASHC1(dist=278600)	1	59802316	59802316	A	G
intergenic	MIR1593(dist=99894),WASHC1(dist=276588)	1	59804328	59804328	A	G
intergenic	MIR1593(dist=105285),WASHC1(dist=271197)	1	59809719	59809719	G	A
intergenic	MIR1593(dist=111463),WASHC1(dist=265019)	1	59815897	59815897	A	G
intergenic	MIR1593(dist=112292),WASHC1(dist=264190)	1	59816726	59816726	A	G
intergenic	MIR1593(dist=115217),WASHC1(dist=261265)	1	59819651	59819651	A	G
intergenic	MIR1593(dist=118436),WASHC1(dist=258046)	1	59822870	59822870	G	T
intergenic	MIR1593(dist=125036),WASHC1(dist=251446)	1	59829470	59829470	C	A
intergenic	MIR1593(dist=128584),WASHC1(dist=247898)	1	59833018	59833018	A	G
intergenic	MIR1593(dist=130987),WASHC1(dist=245495)	1	59835421	59835421	C	T
intergenic	MIR1593(dist=133171),WASHC1(dist=243311)	1	59837605	59837605	G	A
intergenic	MIR1593(dist=134860),WASHC1(dist=241622)	1	59839294	59839294	G	A
intergenic	MIR1593(dist=140234),WASHC1(dist=236248)	1	59844668	59844668	T	C
intergenic	MIR1593(dist=143973),WASHC1(dist=232509)	1	59848407	59848407	C	G
intergenic	MIR1593(dist=144444),WASHC1(dist=232038)	1	59848878	59848878	C	G
intergenic	MIR1593(dist=147083),WASHC1(dist=229399)	1	59851517	59851517	A	C
intergenic	MIR1593(dist=148447),WASHC1(dist=228035)	1	59852881	59852881	G	T
intergenic	MIR1593(dist=152474),WASHC1(dist=224008)	1	59856908	59856908	A	G
intergenic	MIR1593(dist=153757),WASHC1(dist=222725)	1	59858191	59858191	A	G
intergenic	MIR1593(dist=155244),WASHC1(dist=221238)	1	59859678	59859678	T	C
intergenic	MIR1593(dist=158631),WASHC1(dist=217851)	1	59863065	59863065	T	C
intergenic	MIR1593(dist=160946),WASHC1(dist=215536)	1	59865380	59865380	G	A
intergenic	MIR1593(dist=164318),WASHC1(dist=212164)	1	59868752	59868752	C	T
intergenic	MIR1593(dist=169204),WASHC1(dist=207278)	1	59873638	59873638	C	T
intergenic	MIR1593(dist=174286),WASHC1(dist=202196)	1	59878720	59878720	G	A
intergenic	MIR1593(dist=175069),WASHC1(dist=201413)	1	59879503	59879503	T	C
intergenic	MIR1593(dist=179562),WASHC1(dist=196920)	1	59883996	59883996	A	C
intergenic	MIR1593(dist=179600),WASHC1(dist=196882)	1	59884034	59884034	G	A
intergenic	MIR1593(dist=181629),WASHC1(dist=194853)	1	59886063	59886063	T	C
intergenic	MIR1593(dist=181828),WASHC1(dist=194654)	1	59886262	59886262	A	G
intergenic	MIR1593(dist=187140),WASHC1(dist=189342)	1	59891574	59891574	A	G
intergenic	MIR1593(dist=192598),WASHC1(dist=183884)	1	59897032	59897032	G	A
intergenic	MIR1593(dist=193119),WASHC1(dist=183363)	1	59897553	59897553	T	C
intergenic	MIR1593(dist=193297),WASHC1(dist=183185)	1	59897731	59897731	C	T
intergenic	MIR1593(dist=196141),WASHC1(dist=180341)	1	59900575	59900575	G	T
intergenic	MIR1593(dist=205541),WASHC1(dist=170941)	1	59909975	59909975	A	G
intergenic	MIR1593(dist=208553),WASHC1(dist=167929)	1	59912987	59912987	C	T
intergenic	MIR1593(dist=215210),WASHC1(dist=161272)	1	59919644	59919644	A	G
intergenic	MIR1593(dist=218275),WASHC1(dist=158207)	1	59922709	59922709	A	G
intergenic	MIR1593(dist=221615),WASHC1(dist=154867)	1	59926049	59926049	T	C
intergenic	MIR1593(dist=222979),WASHC1(dist=153503)	1	59927413	59927413	A	G
intergenic	MIR1593(dist=225100),WASHC1(dist=151382)	1	59929534	59929534	G	A
intergenic	MIR1593(dist=228353),WASHC1(dist=148129)	1	59932787	59932787	A	G
intergenic	MIR1593(dist=236027),WASHC1(dist=140455)	1	59940461	59940461	T	C
intergenic	MIR1593(dist=238734),WASHC1(dist=137748)	1	59943168	59943168	A	G
intergenic	MIR1593(dist=239265),WASHC1(dist=137217)	1	59943699	59943699	A	G
intergenic	MIR1593(dist=242889),WASHC1(dist=133593)	1	59947323	59947323	G	A
intergenic	MIR1593(dist=242989),WASHC1(dist=133493)	1	59947423	59947423	C	T
intergenic	MIR1593(dist=248733),WASHC1(dist=127749)	1	59953167	59953167	T	G
intergenic	MIR1593(dist=248834),WASHC1(dist=127648)	1	59953268	59953268	G	A
intergenic	MIR1593(dist=251181),WASHC1(dist=125301)	1	59955615	59955615	C	G
intergenic	MIR1593(dist=253101),WASHC1(dist=123381)	1	59957535	59957535	G	A
intergenic	MIR1593(dist=256478),WASHC1(dist=120004)	1	59960912	59960912	G	A
intronic	STK38L	1	68250769	68250769	G	A
intronic	STK38L	1	68258762	68258762	T	C
intronic	STK38L	1	68260447	68260447	C	T
intronic	STK38L	1	68263622	68263622	A	G
downstream	STK38L(dist=342)	1	68267515	68267515	C	T
intergenic	STK38L(dist=4421),ARNTL2(dist=9729)	1	68271594	68271594	G	A
intergenic	STK38L(dist=5979),ARNTL2(dist=8171)	1	68273152	68273152	G	A
intergenic	STK38L(dist=10653),ARNTL2(dist=3497)	1	68277826	68277826	A	C
intronic	ARNTL2	1	68286313	68286313	G	A
intronic	ARNTL2	1	68295673	68295673	C	T
intronic	ARNTL2	1	68296034	68296034	T	C
intronic	ARNTL2	1	68300963	68300963	A	C
intronic	ARNTL2	1	68309112	68309112	G	A
intronic	ARNTL2	1	68311149	68311149	A	T
intergenic	ARNTL2(dist=7514),PPFIBP1(dist=76251)	1	68324953	68324953	C	T
intergenic	ARNTL2(dist=13155),PPFIBP1(dist=70610)	1	68330594	68330594	T	A
intergenic	ARNTL2(dist=18849),PPFIBP1(dist=64916)	1	68336288	68336288	T	C
intergenic	ARNTL2(dist=21685),PPFIBP1(dist=62080)	1	68339124	68339124	T	C
intergenic	ARNTL2(dist=22172),PPFIBP1(dist=61593)	1	68339611	68339611	A	G
intergenic	ARNTL2(dist=27863),PPFIBP1(dist=55902)	1	68345302	68345302	A	G
intergenic	ARNTL2(dist=34738),PPFIBP1(dist=49027)	1	68352177	68352177	T	C
intergenic	ARNTL2(dist=36549),PPFIBP1(dist=47216)	1	68353988	68353988	C	G
intergenic	ARNTL2(dist=39975),PPFIBP1(dist=43790)	1	68357414	68357414	G	A
intergenic	ARNTL2(dist=42282),PPFIBP1(dist=41483)	1	68359721	68359721	A	G
intergenic	ARNTL2(dist=46000),PPFIBP1(dist=37765)	1	68363439	68363439	G	A
intergenic	ARNTL2(dist=54961),PPFIBP1(dist=28804)	1	68372400	68372400	T	C
intergenic	ARNTL2(dist=56837),PPFIBP1(dist=26928)	1	68374276	68374276	G	A
intergenic	ARNTL2(dist=59649),PPFIBP1(dist=24116)	1	68377088	68377088	A	C
intergenic	ARNTL2(dist=60620),PPFIBP1(dist=23145)	1	68378059	68378059	C	T
intergenic	ARNTL2(dist=69227),PPFIBP1(dist=14538)	1	68386666	68386666	C	T
intergenic	ARNTL2(dist=71020),PPFIBP1(dist=12745)	1	68388459	68388459	A	G
intergenic	ARNTL2(dist=73425),PPFIBP1(dist=10340)	1	68390864	68390864	A	G
intergenic	ARNTL2(dist=77152),PPFIBP1(dist=6613)	1	68394591	68394591	G	C
upstream	PPFIBP1(dist=816)	1	68400388	68400388	C	G
upstream	PPFIBP1(dist=631)	1	68400573	68400573	T	C
upstream	PPFIBP1(dist=475)	1	68400729	68400729	A	T
intronic	PPFIBP1	1	68402876	68402876	A	T
intronic	PPFIBP1	1	68404008	68404008	A	C
intronic	PPFIBP1	1	68408578	68408578	C	T
intronic	PPFIBP1	1	68408974	68408974	A	G
intronic	PPFIBP1	1	68417484	68417484	G	A
intronic	PPFIBP1	1	68424556	68424556	G	A
intronic	PPFIBP1	1	68427104	68427104	A	G
intronic	PPFIBP1	1	68430507	68430507	T	C
exonic	PPFIBP1	1	68430672	68430672	G	A
intronic	PPFIBP1	1	68432879	68432879	G	A
intronic	PPFIBP1	1	68436252	68436252	C	A
UTR3	CYB5R3(NM_001291805:c.*1821G>A)	1	68448747	68448747	C	T
UTR3	CYB5R3(NM_001291805:c.*888A>G)	1	68449680	68449680	T	C
intronic	CYB5R3	1	68459959	68459959	C	T
intergenic	CYB5R3(dist=2115),A4GALT(dist=21506)	1	68464768	68464768	G	A
intergenic	CYB5R3(dist=2195),A4GALT(dist=21426)	1	68464848	68464848	C	A
intergenic	CYB5R3(dist=7348),A4GALT(dist=16273)	1	68470001	68470001	G	C
intergenic	CYB5R3(dist=7873),A4GALT(dist=15748)	1	68470526	68470526	T	G
intergenic	CYB5R3(dist=8469),A4GALT(dist=15152)	1	68471122	68471122	C	T
intergenic	CYB5R3(dist=14415),A4GALT(dist=9206)	1	68477068	68477068	C	T
intergenic	CYB5R3(dist=17975),A4GALT(dist=5646)	1	68480628	68480628	G	T
intergenic	CYB5R3(dist=19612),A4GALT(dist=4009)	1	68482265	68482265	A	G
intergenic	CYB5R3(dist=21452),A4GALT(dist=2169)	1	68484105	68484105	G	A
UTR3	A4GALT(NM_001291811:c.*2119G>A)	1	68487460	68487460	C	T
intronic	A4GALT	1	68491737	68491737	C	T
intergenic	A4GALT(dist=2228),ARFGAP3(dist=14967)	1	68501197	68501197	G	A
intergenic	A4GALT(dist=6019),ARFGAP3(dist=11176)	1	68504988	68504988	A	G
intergenic	A4GALT(dist=6133),ARFGAP3(dist=11062)	1	68505102	68505102	G	A
intergenic	A4GALT(dist=8472),ARFGAP3(dist=8723)	1	68507441	68507441	A	C
intergenic	A4GALT(dist=8986),ARFGAP3(dist=8209)	1	68507955	68507955	A	G
intergenic	A4GALT(dist=10737),ARFGAP3(dist=6458)	1	68509706	68509706	A	G
intergenic	A4GALT(dist=10820),ARFGAP3(dist=6375)	1	68509789	68509789	G	A
intergenic	GAPDH(dist=47841),ING4(dist=62950)	1	76485341	76485341	C	T
intergenic	GAPDH(dist=51259),ING4(dist=59532)	1	76488759	76488759	A	G
intergenic	GAPDH(dist=55179),ING4(dist=55612)	1	76492679	76492679	C	T
intergenic	GAPDH(dist=55882),ING4(dist=54909)	1	76493382	76493382	T	C
intergenic	GAPDH(dist=56420),ING4(dist=54371)	1	76493920	76493920	C	T
intergenic	GAPDH(dist=61972),ING4(dist=48819)	1	76499472	76499472	T	C
intergenic	GAPDH(dist=64273),ING4(dist=46518)	1	76501773	76501773	C	G
intergenic	GAPDH(dist=67051),ING4(dist=43740)	1	76504551	76504551	C	T
intergenic	GAPDH(dist=69982),ING4(dist=40809)	1	76507482	76507482	G	A
intergenic	GAPDH(dist=72560),ING4(dist=38231)	1	76510060	76510060	C	T
intergenic	GAPDH(dist=77405),ING4(dist=33386)	1	76514905	76514905	A	G
intergenic	GAPDH(dist=77550),ING4(dist=33241)	1	76515050	76515050	C	T
intergenic	GAPDH(dist=77750),ING4(dist=33041)	1	76515250	76515250	C	T
intergenic	GAPDH(dist=79906),ING4(dist=30885)	1	76517406	76517406	G	T
intergenic	GAPDH(dist=81829),ING4(dist=28962)	1	76519329	76519329	C	T
intergenic	GAPDH(dist=85434),ING4(dist=25357)	1	76522934	76522934	A	G
intergenic	GAPDH(dist=85726),ING4(dist=25065)	1	76523226	76523226	A	C
intergenic	GAPDH(dist=85816),ING4(dist=24975)	1	76523316	76523316	T	C
intergenic	GAPDH(dist=90722),ING4(dist=20069)	1	76528222	76528222	G	A
intergenic	GAPDH(dist=97236),ING4(dist=13555)	1	76534736	76534736	C	T
intergenic	GAPDH(dist=105656),ING4(dist=5135)	1	76543156	76543156	C	G
intergenic	GAPDH(dist=106036),ING4(dist=4755)	1	76543536	76543536	C	T
intergenic	GAPDH(dist=106628),ING4(dist=4163)	1	76544128	76544128	A	G
intronic	ING4	1	76549579	76549579	C	T
intronic	ING4	1	76558237	76558237	T	C
intronic	ING4	1	76559909	76559909	T	C
downstream	ZNF384(dist=754)	1	76568288	76568288	T	G
UTR3	ZNF384(NM_001079496:c.*2008C>T)	1	76570911	76570911	G	A
intronic	ZNF384	1	76573615	76573615	C	T
intronic	ZNF384	1	76577951	76577951	G	A
intronic	ZNF384	1	76578611	76578611	T	C
intronic	ZNF384	1	76585496	76585496	C	T
intronic	ZNF384	1	76586598	76586598	G	A
intronic	ZNF384	1	76592157	76592157	G	A
intergenic	ZNF384(dist=5528),COPS7A(dist=30370)	1	76600259	76600259	A	G
intergenic	ZNF384(dist=5729),COPS7A(dist=30169)	1	76600460	76600460	T	C
intergenic	ZNF384(dist=13811),COPS7A(dist=22087)	1	76608542	76608542	T	C
intergenic	ZNF384(dist=16752),COPS7A(dist=19146)	1	76611483	76611483	T	C
intergenic	ZNF384(dist=20687),COPS7A(dist=15211)	1	76615418	76615418	A	G
intergenic	ZNF384(dist=24822),COPS7A(dist=11076)	1	76619553	76619553	C	A
intergenic	ZNF384(dist=32450),COPS7A(dist=3448)	1	76627181	76627181	A	G
intergenic	ZNF384(dist=33838),COPS7A(dist=2060)	1	76628569	76628569	G	A
UTR3	COPS7A(NM_001030775:c.*343A>G)	1	76633536	76633536	A	G
intergenic	COPS7A(dist=5212),MLF2(dist=5894)	1	76638971	76638971	G	A
intergenic	COPS7A(dist=9962),MLF2(dist=1144)	1	76643721	76643721	A	G
intronic	MLF2	1	76646484	76646484	G	A
intronic	MLF2	1	76650879	76650879	G	A
intergenic	MLF2(dist=2650),CD4(dist=32968)	1	76654636	76654636	G	A
intergenic	MLF2(dist=11022),CD4(dist=24596)	1	76663008	76663008	G	A
intergenic	MLF2(dist=12193),CD4(dist=23425)	1	76664179	76664179	A	G
intergenic	MLF2(dist=15133),CD4(dist=20485)	1	76667119	76667119	G	A
intergenic	MLF2(dist=20364),CD4(dist=15254)	1	76672350	76672350	A	T
intergenic	MLF2(dist=25500),CD4(dist=10118)	1	76677486	76677486	C	T
intergenic	MLF2(dist=25957),CD4(dist=9661)	1	76677943	76677943	T	C
intergenic	MLF2(dist=28337),CD4(dist=7281)	1	76680323	76680323	T	C
intergenic	MLF2(dist=33591),CD4(dist=2027)	1	76685577	76685577	T	C
intronic	CD4	1	76688468	76688468	T	C
intronic	CD4	1	76690549	76690549	G	C
intergenic	ATP1A1(dist=133301),NHLH2(dist=22031)	1	79834799	79834799	C	T
intergenic	ATP1A1(dist=135461),NHLH2(dist=19871)	1	79836959	79836959	T	C
intergenic	ATP1A1(dist=136530),NHLH2(dist=18802)	1	79838028	79838028	T	G
intergenic	ATP1A1(dist=140584),NHLH2(dist=14748)	1	79842082	79842082	C	G
intergenic	ATP1A1(dist=146151),NHLH2(dist=9181)	1	79847649	79847649	T	G
intergenic	ATP1A1(dist=148750),NHLH2(dist=6582)	1	79850248	79850248	A	G
intergenic	ATP1A1(dist=152057),NHLH2(dist=3275)	1	79853555	79853555	C	T
intergenic	ATP1A1(dist=152467),NHLH2(dist=2865)	1	79853965	79853965	C	A
upstream	NHLH2(dist=545)	1	79856285	79856285	C	G
intergenic	NHLH2(dist=6555),CASQ2(dist=21337)	1	79864680	79864680	T	C
intergenic	NHLH2(dist=15082),CASQ2(dist=12810)	1	79873207	79873207	T	C
intergenic	NHLH2(dist=17077),CASQ2(dist=10815)	1	79875202	79875202	A	G
intergenic	NHLH2(dist=18932),CASQ2(dist=8960)	1	79877057	79877057	C	T
intergenic	NHLH2(dist=19905),CASQ2(dist=7987)	1	79878030	79878030	G	T
intergenic	NHLH2(dist=23208),CASQ2(dist=4684)	1	79881333	79881333	G	C
intergenic	NHLH2(dist=26702),CASQ2(dist=1190)	1	79884827	79884827	T	A
intronic	CASQ2	1	79889333	79889333	A	G
intronic	CASQ2	1	79895051	79895051	A	G
intronic	CASQ2	1	79896303	79896303	C	T
exonic	CASQ2	1	79899069	79899069	T	C
intronic	CASQ2	1	79909619	79909619	T	C
intronic	CASQ2	1	79911394	79911394	C	T
downstream	CASQ2(dist=941)	1	79917691	79917691	G	A
intergenic	CASQ2(dist=4282),B3GAT1L(dist=157565)	1	79921032	79921032	A	G
intergenic	CASQ2(dist=9067),B3GAT1L(dist=152780)	1	79925817	79925817	G	A
intergenic	CASQ2(dist=15494),B3GAT1L(dist=146353)	1	79932244	79932244	T	G
intergenic	CASQ2(dist=23451),B3GAT1L(dist=138396)	1	79940201	79940201	C	T
intergenic	CASQ2(dist=25858),B3GAT1L(dist=135989)	1	79942608	79942608	C	T
intergenic	CASQ2(dist=28617),B3GAT1L(dist=133230)	1	79945367	79945367	C	T
intergenic	CASQ2(dist=34348),B3GAT1L(dist=127499)	1	79951098	79951098	G	A
intergenic	CASQ2(dist=34573),B3GAT1L(dist=127274)	1	79951323	79951323	T	C
intergenic	CASQ2(dist=46104),B3GAT1L(dist=115743)	1	79962854	79962854	G	A
intergenic	CASQ2(dist=46782),B3GAT1L(dist=115065)	1	79963532	79963532	C	T
intergenic	CASQ2(dist=49825),B3GAT1L(dist=112022)	1	79966575	79966575	T	C
intergenic	CASQ2(dist=53019),B3GAT1L(dist=108828)	1	79969769	79969769	C	T
intergenic	CASQ2(dist=54016),B3GAT1L(dist=107831)	1	79970766	79970766	A	G
intergenic	CASQ2(dist=57775),B3GAT1L(dist=104072)	1	79974525	79974525	G	A
intergenic	CASQ2(dist=59238),B3GAT1L(dist=102609)	1	79975988	79975988	C	T
intergenic	CASQ2(dist=66471),B3GAT1L(dist=95376)	1	79983221	79983221	C	T
intergenic	CASQ2(dist=73809),B3GAT1L(dist=88038)	1	79990559	79990559	T	C
intergenic	CASQ2(dist=77111),B3GAT1L(dist=84736)	1	79993861	79993861	T	A
intergenic	CASQ2(dist=78743),B3GAT1L(dist=83104)	1	79995493	79995493	C	T
intergenic	CASQ2(dist=79224),B3GAT1L(dist=82623)	1	79995974	79995974	A	G
intergenic	CASQ2(dist=81596),B3GAT1L(dist=80251)	1	79998346	79998346	A	G
intergenic	CASQ2(dist=88251),B3GAT1L(dist=73596)	1	80005001	80005001	T	C
intergenic	CASQ2(dist=92039),B3GAT1L(dist=69808)	1	80008789	80008789	A	G
intergenic	CASQ2(dist=95601),B3GAT1L(dist=66246)	1	80012351	80012351	G	A
intergenic	CASQ2(dist=100878),B3GAT1L(dist=60969)	1	80017628	80017628	C	T
intergenic	CASQ2(dist=101554),B3GAT1L(dist=60293)	1	80018304	80018304	A	G
intergenic	CASQ2(dist=106217),B3GAT1L(dist=55630)	1	80022967	80022967	T	C
intergenic	CASQ2(dist=110268),B3GAT1L(dist=51579)	1	80027018	80027018	A	G
intergenic	CASQ2(dist=110413),B3GAT1L(dist=51434)	1	80027163	80027163	C	T
intergenic	CASQ2(dist=119296),B3GAT1L(dist=42551)	1	80036046	80036046	T	C
intergenic	CASQ2(dist=120628),B3GAT1L(dist=41219)	1	80037378	80037378	T	C
intronic	LSAMP	1	81624703	81624703	A	G
intronic	LSAMP	1	81635952	81635952	G	A
intronic	LSAMP	1	81643267	81643267	T	C
intronic	LSAMP	1	81645744	81645744	A	G
intergenic	LSAMP(dist=1829),GAP43(dist=22474)	1	81657829	81657829	G	A
intergenic	LSAMP(dist=6107),GAP43(dist=18196)	1	81662107	81662107	C	G
intergenic	LSAMP(dist=10361),GAP43(dist=13942)	1	81666361	81666361	A	G
intergenic	LSAMP(dist=15184),GAP43(dist=9119)	1	81671184	81671184	A	C
intergenic	LSAMP(dist=17960),GAP43(dist=6343)	1	81673960	81673960	G	A
intergenic	LSAMP(dist=21395),GAP43(dist=2908)	1	81677395	81677395	T	C
intronic	GAP43	1	81680759	81680759	C	T
intronic	GAP43	1	81684453	81684453	A	G
intronic	GAP43	1	81686683	81686683	T	C
intronic	GAP43	1	81694353	81694353	C	T
intronic	GAP43	1	81695507	81695507	C	G
intronic	GAP43	1	81697900	81697900	C	G
intronic	GAP43	1	81701247	81701247	G	A
intronic	GAP43	1	81701659	81701659	A	G
intronic	GAP43	1	81708305	81708305	A	C
intronic	GAP43	1	81712160	81712160	C	T
intronic	GAP43	1	81712535	81712535	C	G
intronic	GAP43	1	81715034	81715034	C	A
intronic	GAP43	1	81721927	81721927	A	C
intronic	GAP43	1	81724592	81724592	A	G
intronic	GAP43	1	81727742	81727742	A	G
intergenic	GAP43(dist=1638),QTRT2(dist=689356)	1	81735173	81735173	C	T
intergenic	GAP43(dist=7518),QTRT2(dist=683476)	1	81741053	81741053	T	C
intergenic	GAP43(dist=9759),QTRT2(dist=681235)	1	81743294	81743294	C	T
intergenic	GAP43(dist=13623),QTRT2(dist=677371)	1	81747158	81747158	C	T
intergenic	GAP43(dist=14920),QTRT2(dist=676074)	1	81748455	81748455	T	C
intergenic	GAP43(dist=18691),QTRT2(dist=672303)	1	81752226	81752226	C	T
intergenic	GAP43(dist=20671),QTRT2(dist=670323)	1	81754206	81754206	T	C
intergenic	GAP43(dist=22455),QTRT2(dist=668539)	1	81755990	81755990	T	C
intergenic	GAP43(dist=25949),QTRT2(dist=665045)	1	81759484	81759484	T	A
intergenic	GAP43(dist=26026),QTRT2(dist=664968)	1	81759561	81759561	G	A
intergenic	GAP43(dist=31605),QTRT2(dist=659389)	1	81765140	81765140	C	A
intergenic	GAP43(dist=34406),QTRT2(dist=656588)	1	81767941	81767941	T	C
intergenic	GAP43(dist=40297),QTRT2(dist=650697)	1	81773832	81773832	A	G
intergenic	GAP43(dist=42076),QTRT2(dist=648918)	1	81775611	81775611	G	A
intergenic	GAP43(dist=43921),QTRT2(dist=647073)	1	81777456	81777456	A	G
intergenic	GAP43(dist=46014),QTRT2(dist=644980)	1	81779549	81779549	T	C
intergenic	GAP43(dist=46263),QTRT2(dist=644731)	1	81779798	81779798	A	G
intergenic	GAP43(dist=46435),QTRT2(dist=644559)	1	81779970	81779970	C	T
intergenic	GAP43(dist=48785),QTRT2(dist=642209)	1	81782320	81782320	T	G
intergenic	GAP43(dist=49102),QTRT2(dist=641892)	1	81782637	81782637	T	C
intergenic	GAP43(dist=53276),QTRT2(dist=637718)	1	81786811	81786811	A	G
intergenic	GAP43(dist=57477),QTRT2(dist=633517)	1	81791012	81791012	A	G
intergenic	GAP43(dist=58456),QTRT2(dist=632538)	1	81791991	81791991	G	A
intergenic	GAP43(dist=84557),QTRT2(dist=606437)	1	81818092	81818092	G	A
intergenic	GAP43(dist=87919),QTRT2(dist=603075)	1	81821454	81821454	A	C
intergenic	GAP43(dist=88514),QTRT2(dist=602480)	1	81822049	81822049	T	C
intergenic	GAP43(dist=89193),QTRT2(dist=601801)	1	81822728	81822728	C	G
intergenic	GAP43(dist=91928),QTRT2(dist=599066)	1	81825463	81825463	T	C
intergenic	GAP43(dist=97095),QTRT2(dist=593899)	1	81830630	81830630	A	G
intergenic	TBX19(dist=52638),ST3GAL6(dist=60468)	1	83554288	83554288	C	T
intergenic	TBX19(dist=53002),ST3GAL6(dist=60104)	1	83554652	83554652	T	C
intergenic	TBX19(dist=59863),ST3GAL6(dist=53243)	1	83561513	83561513	G	A
intergenic	TBX19(dist=60272),ST3GAL6(dist=52834)	1	83561922	83561922	G	A
intergenic	TBX19(dist=61196),ST3GAL6(dist=51910)	1	83562846	83562846	C	G
intergenic	TBX19(dist=64429),ST3GAL6(dist=48677)	1	83566079	83566079	C	G
intergenic	TBX19(dist=68671),ST3GAL6(dist=44435)	1	83570321	83570321	G	A
intergenic	TBX19(dist=72947),ST3GAL6(dist=40159)	1	83574597	83574597	A	G
intergenic	TBX19(dist=73633),ST3GAL6(dist=39473)	1	83575283	83575283	T	G
intergenic	TBX19(dist=85133),ST3GAL6(dist=27973)	1	83586783	83586783	A	G
intergenic	TBX19(dist=87824),ST3GAL6(dist=25282)	1	83589474	83589474	C	A
intergenic	TBX19(dist=89099),ST3GAL6(dist=24007)	1	83590749	83590749	G	A
intergenic	TBX19(dist=89731),ST3GAL6(dist=23375)	1	83591381	83591381	T	G
intergenic	TBX19(dist=93667),ST3GAL6(dist=19439)	1	83595317	83595317	T	C
intergenic	TBX19(dist=97434),ST3GAL6(dist=15672)	1	83599084	83599084	A	G
intergenic	TBX19(dist=97721),ST3GAL6(dist=15385)	1	83599371	83599371	C	T
intergenic	TBX19(dist=99918),ST3GAL6(dist=13188)	1	83601568	83601568	G	A
intergenic	TBX19(dist=105196),ST3GAL6(dist=7910)	1	83606846	83606846	A	G
intergenic	TBX19(dist=105983),ST3GAL6(dist=7123)	1	83607633	83607633	T	C
intergenic	TBX19(dist=111110),ST3GAL6(dist=1996)	1	83612760	83612760	T	C
intronic	ST3GAL6	1	83620339	83620339	G	A
intronic	ST3GAL6	1	83630676	83630676	C	T
intronic	ST3GAL6	1	83632026	83632026	G	T
intronic	ST3GAL6	1	83636018	83636018	T	C
intronic	ST3GAL6	1	83645270	83645270	C	A
intronic	ST3GAL6	1	83646764	83646764	C	T
intronic	ST3GAL6	1	83648128	83648128	A	G
exonic	ST3GAL6	1	83650812	83650812	G	A
intronic	ST3GAL6	1	83653089	83653089	A	G
intergenic	ST3GAL6(dist=3542),COL8A1(dist=1340)	1	83660411	83660411	T	C
UTR3	COL8A1(NM_001293134:c.*788G>A)	1	83662619	83662619	C	T
intronic	COL8A1	1	83666574	83666574	T	C
intronic	COL8A1	1	83669957	83669957	A	G
intronic	COL8A1	1	83674298	83674298	A	G
intronic	COL8A1	1	83683191	83683191	A	G
intronic	COL8A1	1	83683618	83683618	G	T
intronic	COL8A1	1	83687619	83687619	T	G
intronic	COL8A1	1	83690175	83690175	G	A
intronic	COL8A1	1	83696034	83696034	A	G
intronic	COL8A1	1	83699883	83699883	C	T
intronic	COL8A1	1	83711128	83711128	C	A
intronic	COL8A1	1	83713649	83713649	T	C
intronic	COL8A1	1	83721693	83721693	C	T
intronic	COL8A1	1	83724402	83724402	C	T
intronic	COL8A1	1	83725584	83725584	T	C
intronic	COL8A1	1	83728528	83728528	C	A
intronic	COL8A1	1	83729598	83729598	C	T
intronic	COL8A1	1	83730212	83730212	A	T
intronic	COL8A1	1	83734546	83734546	C	T
intronic	COL8A1	1	83737185	83737185	A	G
intronic	COL8A1	1	83738081	83738081	G	A
intronic	COL8A1	1	83739374	83739374	G	A
intronic	COL8A1	1	83743847	83743847	A	G
intronic	COL8A1	1	83747637	83747637	G	A
upstream	COL8A1(dist=386)	1	83748828	83748828	A	C
intergenic	COL8A1(dist=4717),DCBLD2(dist=182406)	1	83753159	83753159	C	T
intergenic	COL8A1(dist=6780),DCBLD2(dist=180343)	1	83755222	83755222	C	T
intergenic	COL8A1(dist=7783),DCBLD2(dist=179340)	1	83756225	83756225	T	C
intergenic	COL8A1(dist=19437),DCBLD2(dist=167686)	1	83767879	83767879	T	C
intergenic	COL8A1(dist=19819),DCBLD2(dist=167304)	1	83768261	83768261	A	G
intergenic	COL8A1(dist=23111),DCBLD2(dist=164012)	1	83771553	83771553	T	C
intergenic	COL8A1(dist=25274),DCBLD2(dist=161849)	1	83773716	83773716	C	G
intergenic	COL8A1(dist=26529),DCBLD2(dist=160594)	1	83774971	83774971	T	C
intergenic	COL8A1(dist=28781),DCBLD2(dist=158342)	1	83777223	83777223	C	T
intergenic	COL8A1(dist=30830),DCBLD2(dist=156293)	1	83779272	83779272	C	T
intergenic	COL8A1(dist=41414),DCBLD2(dist=145709)	1	83789856	83789856	C	T
intergenic	COL8A1(dist=52425),DCBLD2(dist=134698)	1	83800867	83800867	T	C
intergenic	COL8A1(dist=55725),DCBLD2(dist=131398)	1	83804167	83804167	T	G
intergenic	COL8A1(dist=57916),DCBLD2(dist=129207)	1	83806358	83806358	T	C
intergenic	COL8A1(dist=61714),DCBLD2(dist=125409)	1	83810156	83810156	G	A
intergenic	COL8A1(dist=64764),DCBLD2(dist=122359)	1	83813206	83813206	G	T
intergenic	COL8A1(dist=70339),DCBLD2(dist=116784)	1	83818781	83818781	G	A
intergenic	COL8A1(dist=76265),DCBLD2(dist=110858)	1	83824707	83824707	C	T
intergenic	COL8A1(dist=77191),DCBLD2(dist=109932)	1	83825633	83825633	G	A
intergenic	COL8A1(dist=85173),DCBLD2(dist=101950)	1	83833615	83833615	G	A
intergenic	COL8A1(dist=87486),DCBLD2(dist=99637)	1	83835928	83835928	A	G
intergenic	COL8A1(dist=90407),DCBLD2(dist=96716)	1	83838849	83838849	A	C
intergenic	COL8A1(dist=95434),DCBLD2(dist=91689)	1	83843876	83843876	A	G
intergenic	COL8A1(dist=96009),DCBLD2(dist=91114)	1	83844451	83844451	C	T
intergenic	COL8A1(dist=99042),DCBLD2(dist=88081)	1	83847484	83847484	T	C
intergenic	COL8A1(dist=99333),DCBLD2(dist=87790)	1	83847775	83847775	A	G
intergenic	COL8A1(dist=101312),DCBLD2(dist=85811)	1	83849754	83849754	C	T
intergenic	COL8A1(dist=106794),DCBLD2(dist=80329)	1	83855236	83855236	T	C
intronic	TXNL4B	1	84712478	84712478	T	C
intronic	PCNP	1	84717530	84717530	C	T
intergenic	PCNP(dist=2270),RPL24(dist=20975)	1	84726637	84726637	G	C
intergenic	PCNP(dist=4333),RPL24(dist=18912)	1	84728700	84728700	T	C
intergenic	PCNP(dist=6380),RPL24(dist=16865)	1	84730747	84730747	C	G
intergenic	PCNP(dist=8644),RPL24(dist=14601)	1	84733011	84733011	G	A
intergenic	PCNP(dist=11522),RPL24(dist=11723)	1	84735889	84735889	T	C
intergenic	PCNP(dist=21559),RPL24(dist=1686)	1	84745926	84745926	G	A
downstream	RPL24(dist=180)	1	84747432	84747432	G	T
downstream	RPL24(dist=33)	1	84747579	84747579	A	G
upstream	RPL24(dist=928)	1	84752677	84752677	C	T
intergenic	RPL24(dist=8829),NFKBIZ(dist=39077)	1	84760578	84760578	G	A
intergenic	RPL24(dist=9013),NFKBIZ(dist=38893)	1	84760762	84760762	A	C
intergenic	RPL24(dist=10947),NFKBIZ(dist=36959)	1	84762696	84762696	G	A
intergenic	RPL24(dist=18933),NFKBIZ(dist=28973)	1	84770682	84770682	G	A
intergenic	RPL24(dist=23910),NFKBIZ(dist=23996)	1	84775659	84775659	A	G
intergenic	RPL24(dist=25007),NFKBIZ(dist=22899)	1	84776756	84776756	A	G
intergenic	RPL24(dist=27645),NFKBIZ(dist=20261)	1	84779394	84779394	A	G
intergenic	RPL24(dist=32712),NFKBIZ(dist=15194)	1	84784461	84784461	T	C
intergenic	RPL24(dist=35086),NFKBIZ(dist=12820)	1	84786835	84786835	T	C
intergenic	RPL24(dist=36433),NFKBIZ(dist=11473)	1	84788182	84788182	A	G
intergenic	RPL24(dist=37849),NFKBIZ(dist=10057)	1	84789598	84789598	C	T
intergenic	RPL24(dist=43322),NFKBIZ(dist=4584)	1	84795071	84795071	G	A
intergenic	RPL24(dist=44115),NFKBIZ(dist=3791)	1	84795864	84795864	A	G
intergenic	RPL24(dist=46086),NFKBIZ(dist=1820)	1	84797835	84797835	C	T
upstream	NFKBIZ(dist=701)	1	84798954	84798954	A	G
intronic	NFKBIZ	1	84800403	84800403	T	C
intronic	NFKBIZ	1	84802907	84802907	T	C
intronic	NFKBIZ	1	84803711	84803711	A	G
intronic	NFKBIZ	1	84805613	84805613	G	A
intronic	NFKBIZ	1	84808898	84808898	C	T
intronic	NFKBIZ	1	84810935	84810935	A	G
intronic	NFKBIZ	1	84812056	84812056	T	C
downstream	NFKBIZ(dist=932)	1	84816939	84816939	T	C
intergenic	NFKBIZ(dist=2183),ALCAM(dist=1075094)	1	84818190	84818190	T	G
intergenic	NFKBIZ(dist=9463),ALCAM(dist=1067814)	1	84825470	84825470	T	C
intergenic	NFKBIZ(dist=10068),ALCAM(dist=1067209)	1	84826075	84826075	T	C
intergenic	NFKBIZ(dist=13738),ALCAM(dist=1063539)	1	84829745	84829745	G	A
intergenic	NFKBIZ(dist=16719),ALCAM(dist=1060558)	1	84832726	84832726	G	A
intergenic	NFKBIZ(dist=17786),ALCAM(dist=1059491)	1	84833793	84833793	C	T
intergenic	NFKBIZ(dist=21226),ALCAM(dist=1056051)	1	84837233	84837233	G	A
intergenic	NFKBIZ(dist=22744),ALCAM(dist=1054533)	1	84838751	84838751	A	G
intergenic	NFKBIZ(dist=32424),ALCAM(dist=1044853)	1	84848431	84848431	T	C
intergenic	NFKBIZ(dist=37352),ALCAM(dist=1039925)	1	84853359	84853359	G	C
intergenic	NFKBIZ(dist=37700),ALCAM(dist=1039577)	1	84853707	84853707	A	C
intergenic	NFKBIZ(dist=38348),ALCAM(dist=1038929)	1	84854355	84854355	C	A
intergenic	NFKBIZ(dist=39244),ALCAM(dist=1038033)	1	84855251	84855251	C	T
intergenic	NFKBIZ(dist=41191),ALCAM(dist=1036086)	1	84857198	84857198	A	C
intergenic	NFKBIZ(dist=42302),ALCAM(dist=1034975)	1	84858309	84858309	A	G
intergenic	NFKBIZ(dist=46356),ALCAM(dist=1030921)	1	84862363	84862363	T	C
intergenic	NFKBIZ(dist=52084),ALCAM(dist=1025193)	1	84868091	84868091	A	C
intergenic	NFKBIZ(dist=52462),ALCAM(dist=1024815)	1	84868469	84868469	T	A
intergenic	NFKBIZ(dist=58897),ALCAM(dist=1018380)	1	84874904	84874904	C	A
intergenic	NFKBIZ(dist=60230),ALCAM(dist=1017047)	1	84876237	84876237	G	A
intergenic	NFKBIZ(dist=73610),ALCAM(dist=1003667)	1	84889617	84889617	G	A
intergenic	NFKBIZ(dist=73675),ALCAM(dist=1003602)	1	84889682	84889682	G	A
intergenic	NFKBIZ(dist=75243),ALCAM(dist=1002034)	1	84891250	84891250	G	T
intergenic	NFKBIZ(dist=76916),ALCAM(dist=1000361)	1	84892923	84892923	G	A
intergenic	NFKBIZ(dist=80618),ALCAM(dist=996659)	1	84896625	84896625	G	A
intergenic	NFKBIZ(dist=89959),ALCAM(dist=987318)	1	84905966	84905966	G	C
intergenic	NFKBIZ(dist=93198),ALCAM(dist=984079)	1	84909205	84909205	A	G
intergenic	NFKBIZ(dist=98501),ALCAM(dist=978776)	1	84914508	84914508	G	C
intergenic	NFKBIZ(dist=100039),ALCAM(dist=977238)	1	84916046	84916046	G	A
intergenic	NFKBIZ(dist=105019),ALCAM(dist=972258)	1	84921026	84921026	G	A
intergenic	NFKBIZ(dist=106456),ALCAM(dist=970821)	1	84922463	84922463	G	A
intergenic	NFKBIZ(dist=106800),ALCAM(dist=970477)	1	84922807	84922807	T	C
intergenic	NFKBIZ(dist=109238),ALCAM(dist=968039)	1	84925245	84925245	C	T
intergenic	NFKBIZ(dist=115955),ALCAM(dist=961322)	1	84931962	84931962	G	A
intergenic	NFKBIZ(dist=116520),ALCAM(dist=960757)	1	84932527	84932527	T	C
intergenic	NFKBIZ(dist=122252),ALCAM(dist=955025)	1	84938259	84938259	T	C
intergenic	NFKBIZ(dist=125339),ALCAM(dist=951938)	1	84941346	84941346	T	C
intergenic	NFKBIZ(dist=125501),ALCAM(dist=951776)	1	84941508	84941508	T	A
intergenic	NFKBIZ(dist=126675),ALCAM(dist=950602)	1	84942682	84942682	A	G
intergenic	NFKBIZ(dist=129378),ALCAM(dist=947899)	1	84945385	84945385	T	C
intergenic	NFKBIZ(dist=131716),ALCAM(dist=945561)	1	84947723	84947723	A	G
intergenic	NFKBIZ(dist=131988),ALCAM(dist=945289)	1	84947995	84947995	A	G
intergenic	NFKBIZ(dist=140900),ALCAM(dist=936377)	1	84956907	84956907	G	A
intergenic	NFKBIZ(dist=144699),ALCAM(dist=932578)	1	84960706	84960706	A	G
intergenic	NFKBIZ(dist=155234),ALCAM(dist=922043)	1	84971241	84971241	A	G
intergenic	NFKBIZ(dist=156245),ALCAM(dist=921032)	1	84972252	84972252	A	T
intergenic	NFKBIZ(dist=157841),ALCAM(dist=919436)	1	84973848	84973848	G	A
intergenic	NFKBIZ(dist=158889),ALCAM(dist=918388)	1	84974896	84974896	T	G
intergenic	NFKBIZ(dist=158902),ALCAM(dist=918375)	1	84974909	84974909	A	G
intergenic	NFKBIZ(dist=164611),ALCAM(dist=912666)	1	84980618	84980618	C	T
intergenic	ALCAM(dist=171175),CD47(dist=632865)	1	86180435	86180435	C	T
intergenic	ALCAM(dist=173457),CD47(dist=630583)	1	86182717	86182717	A	G
intergenic	ALCAM(dist=176423),CD47(dist=627617)	1	86185683	86185683	G	A
intergenic	ALCAM(dist=184295),CD47(dist=619745)	1	86193555	86193555	A	G
intergenic	ALCAM(dist=186237),CD47(dist=617803)	1	86195497	86195497	A	C
intergenic	ALCAM(dist=191609),CD47(dist=612431)	1	86200869	86200869	T	G
intergenic	ALCAM(dist=192023),CD47(dist=612017)	1	86201283	86201283	A	G
intergenic	ALCAM(dist=192299),CD47(dist=611741)	1	86201559	86201559	A	G
intergenic	ALCAM(dist=195021),CD47(dist=609019)	1	86204281	86204281	C	T
intergenic	ALCAM(dist=198424),CD47(dist=605616)	1	86207684	86207684	C	T
intergenic	ALCAM(dist=199591),CD47(dist=604449)	1	86208851	86208851	G	T
intergenic	ALCAM(dist=202391),CD47(dist=601649)	1	86211651	86211651	G	A
intergenic	ALCAM(dist=207233),CD47(dist=596807)	1	86216493	86216493	C	A
intergenic	ALCAM(dist=211062),CD47(dist=592978)	1	86220322	86220322	C	G
intergenic	ALCAM(dist=214952),CD47(dist=589088)	1	86224212	86224212	G	A
intergenic	ALCAM(dist=215274),CD47(dist=588766)	1	86224534	86224534	G	A
intergenic	ALCAM(dist=218857),CD47(dist=585183)	1	86228117	86228117	C	A
intergenic	ALCAM(dist=220664),CD47(dist=583376)	1	86229924	86229924	A	G
intergenic	ALCAM(dist=221564),CD47(dist=582476)	1	86230824	86230824	A	G
intergenic	ALCAM(dist=225578),CD47(dist=578462)	1	86234838	86234838	A	G
intergenic	ALCAM(dist=229330),CD47(dist=574710)	1	86238590	86238590	G	A
intergenic	ALCAM(dist=229881),CD47(dist=574159)	1	86239141	86239141	C	G
intergenic	ALCAM(dist=236567),CD47(dist=567473)	1	86245827	86245827	C	T
intergenic	ALCAM(dist=238526),CD47(dist=565514)	1	86247786	86247786	T	C
intergenic	ALCAM(dist=240076),CD47(dist=563964)	1	86249336	86249336	C	T
intergenic	ALCAM(dist=241158),CD47(dist=562882)	1	86250418	86250418	G	T
intergenic	ALCAM(dist=244334),CD47(dist=559706)	1	86253594	86253594	C	G
intergenic	ALCAM(dist=245773),CD47(dist=558267)	1	86255033	86255033	A	C
intergenic	ALCAM(dist=248613),CD47(dist=555427)	1	86257873	86257873	A	G
intergenic	ALCAM(dist=250490),CD47(dist=553550)	1	86259750	86259750	C	G
intergenic	ALCAM(dist=251120),CD47(dist=552920)	1	86260380	86260380	C	T
intergenic	ALCAM(dist=252536),CD47(dist=551504)	1	86261796	86261796	C	A
intergenic	ALCAM(dist=254498),CD47(dist=549542)	1	86263758	86263758	G	A
intergenic	ALCAM(dist=256557),CD47(dist=547483)	1	86265817	86265817	G	A
intergenic	ALCAM(dist=257690),CD47(dist=546350)	1	86266950	86266950	A	G
intergenic	ALCAM(dist=261173),CD47(dist=542867)	1	86270433	86270433	A	G
intergenic	ALCAM(dist=261622),CD47(dist=542418)	1	86270882	86270882	A	G
intergenic	ALCAM(dist=263889),CD47(dist=540151)	1	86273149	86273149	C	T
intergenic	ALCAM(dist=266125),CD47(dist=537915)	1	86275385	86275385	G	A
intergenic	ALCAM(dist=266249),CD47(dist=537791)	1	86275509	86275509	C	T
intergenic	ALCAM(dist=267505),CD47(dist=536535)	1	86276765	86276765	G	A
intergenic	ALCAM(dist=275315),CD47(dist=528725)	1	86284575	86284575	G	T
intergenic	ALCAM(dist=276470),CD47(dist=527570)	1	86285730	86285730	T	C
intergenic	ALCAM(dist=282862),CD47(dist=521178)	1	86292122	86292122	G	A
intergenic	ALCAM(dist=291507),CD47(dist=512533)	1	86300767	86300767	A	G
intergenic	ALCAM(dist=292328),CD47(dist=511712)	1	86301588	86301588	G	A
intergenic	ALCAM(dist=294786),CD47(dist=509254)	1	86304046	86304046	C	T
intergenic	ALCAM(dist=296807),CD47(dist=507233)	1	86306067	86306067	A	G
intergenic	ALCAM(dist=298277),CD47(dist=505763)	1	86307537	86307537	A	G
intergenic	ALCAM(dist=300444),CD47(dist=503596)	1	86309704	86309704	T	G
intergenic	ALCAM(dist=304553),CD47(dist=499487)	1	86313813	86313813	T	G
intergenic	ALCAM(dist=316614),CD47(dist=487426)	1	86325874	86325874	C	T
intergenic	ALCAM(dist=326414),CD47(dist=477626)	1	86335674	86335674	C	T
intergenic	ALCAM(dist=329807),CD47(dist=474233)	1	86339067	86339067	T	C
intergenic	ALCAM(dist=336961),CD47(dist=467079)	1	86346221	86346221	C	A
intergenic	ALCAM(dist=337058),CD47(dist=466982)	1	86346318	86346318	A	C
intergenic	ALCAM(dist=343149),CD47(dist=460891)	1	86352409	86352409	T	C
intergenic	ALCAM(dist=351833),CD47(dist=452207)	1	86361093	86361093	G	A
intergenic	ALCAM(dist=356686),CD47(dist=447354)	1	86365946	86365946	C	A
intergenic	ALCAM(dist=358055),CD47(dist=445985)	1	86367315	86367315	G	A
intergenic	ALCAM(dist=360850),CD47(dist=443190)	1	86370110	86370110	A	G
intergenic	ALCAM(dist=366363),CD47(dist=437677)	1	86375623	86375623	T	C
intergenic	ALCAM(dist=371414),CD47(dist=432626)	1	86380674	86380674	G	A
intergenic	ALCAM(dist=374838),CD47(dist=429202)	1	86384098	86384098	A	G
intergenic	ALCAM(dist=380099),CD47(dist=423941)	1	86389359	86389359	T	C
intergenic	ALCAM(dist=382203),CD47(dist=421837)	1	86391463	86391463	T	A
intergenic	ALCAM(dist=384045),CD47(dist=419995)	1	86393305	86393305	G	A
intergenic	ALCAM(dist=399338),CD47(dist=404702)	1	86408598	86408598	T	A
intergenic	ALCAM(dist=400748),CD47(dist=403292)	1	86410008	86410008	G	A
intergenic	ALCAM(dist=401028),CD47(dist=403012)	1	86410288	86410288	G	A
intergenic	ALCAM(dist=405831),CD47(dist=398209)	1	86415091	86415091	A	G
intergenic	ALCAM(dist=408234),CD47(dist=395806)	1	86417494	86417494	T	C
intergenic	ALCAM(dist=413649),CD47(dist=390391)	1	86422909	86422909	G	A
intergenic	ALCAM(dist=417368),CD47(dist=386672)	1	86426628	86426628	A	G
intergenic	ALCAM(dist=423423),CD47(dist=380617)	1	86432683	86432683	C	A
intergenic	ALCAM(dist=424480),CD47(dist=379560)	1	86433740	86433740	A	G
intergenic	ALCAM(dist=424807),CD47(dist=379233)	1	86434067	86434067	C	T
intergenic	ALCAM(dist=431474),CD47(dist=372566)	1	86440734	86440734	T	C
intergenic	ALCAM(dist=435076),CD47(dist=368964)	1	86444336	86444336	A	G
intergenic	ALCAM(dist=437054),CD47(dist=366986)	1	86446314	86446314	A	G
intergenic	ALCAM(dist=437498),CD47(dist=366542)	1	86446758	86446758	C	T
intergenic	ALCAM(dist=443239),CD47(dist=360801)	1	86452499	86452499	A	G
intergenic	ALCAM(dist=445639),CD47(dist=358401)	1	86454899	86454899	G	A
intergenic	ALCAM(dist=449648),CD47(dist=354392)	1	86458908	86458908	G	T
intergenic	ALCAM(dist=460769),CD47(dist=343271)	1	86470029	86470029	C	T
intergenic	ALCAM(dist=461554),CD47(dist=342486)	1	86470814	86470814	T	A
intergenic	ALCAM(dist=467118),CD47(dist=336922)	1	86476378	86476378	C	G
intergenic	ALCAM(dist=470575),CD47(dist=333465)	1	86479835	86479835	C	T
intergenic	ALCAM(dist=480035),CD47(dist=324005)	1	86489295	86489295	A	G
intergenic	ALCAM(dist=483397),CD47(dist=320643)	1	86492657	86492657	A	G
intergenic	ALCAM(dist=483724),CD47(dist=320316)	1	86492984	86492984	C	T
intergenic	ALCAM(dist=485367),CD47(dist=318673)	1	86494627	86494627	G	A
intergenic	ALCAM(dist=490571),CD47(dist=313469)	1	86499831	86499831	C	T
intergenic	ALCAM(dist=491011),CD47(dist=313029)	1	86500271	86500271	C	T
intergenic	ALCAM(dist=494816),CD47(dist=309224)	1	86504076	86504076	C	T
intergenic	ALCAM(dist=498136),CD47(dist=305904)	1	86507396	86507396	C	T
intergenic	ALCAM(dist=503342),CD47(dist=300698)	1	86512602	86512602	A	C
intergenic	ALCAM(dist=504507),CD47(dist=299533)	1	86513767	86513767	C	T
intergenic	ALCAM(dist=506478),CD47(dist=297562)	1	86515738	86515738	C	A
intergenic	ALCAM(dist=512632),CD47(dist=291408)	1	86521892	86521892	A	G
intergenic	ALCAM(dist=521930),CD47(dist=282110)	1	86531190	86531190	A	G
intergenic	ALCAM(dist=528158),CD47(dist=275882)	1	86537418	86537418	C	T
intergenic	ALCAM(dist=528610),CD47(dist=275430)	1	86537870	86537870	C	T
intergenic	ALCAM(dist=531108),CD47(dist=272932)	1	86540368	86540368	A	C
intergenic	ALCAM(dist=531501),CD47(dist=272539)	1	86540761	86540761	G	A
intergenic	ALCAM(dist=535136),CD47(dist=268904)	1	86544396	86544396	C	G
intergenic	ALCAM(dist=536219),CD47(dist=267821)	1	86545479	86545479	T	C
intergenic	ALCAM(dist=541746),CD47(dist=262294)	1	86551006	86551006	A	G
intergenic	ALCAM(dist=543541),CD47(dist=260499)	1	86552801	86552801	C	T
intergenic	ALCAM(dist=546236),CD47(dist=257804)	1	86555496	86555496	G	A
intergenic	ALCAM(dist=548191),CD47(dist=255849)	1	86557451	86557451	A	G
intergenic	ALCAM(dist=554864),CD47(dist=249176)	1	86564124	86564124	C	T
intergenic	ALCAM(dist=557438),CD47(dist=246602)	1	86566698	86566698	T	G
intergenic	ALCAM(dist=559042),CD47(dist=244998)	1	86568302	86568302	G	A
intergenic	ALCAM(dist=559170),CD47(dist=244870)	1	86568430	86568430	G	A
intergenic	ALCAM(dist=567021),CD47(dist=237019)	1	86576281	86576281	T	G
intergenic	ALCAM(dist=567803),CD47(dist=236237)	1	86577063	86577063	T	G
intergenic	ALCAM(dist=569676),CD47(dist=234364)	1	86578936	86578936	G	A
intergenic	ALCAM(dist=572493),CD47(dist=231547)	1	86581753	86581753	G	A
intergenic	ALCAM(dist=576813),CD47(dist=227227)	1	86586073	86586073	C	T
intergenic	ALCAM(dist=587067),CD47(dist=216973)	1	86596327	86596327	T	C
intergenic	ALCAM(dist=591310),CD47(dist=212730)	1	86600570	86600570	T	C
intergenic	ALCAM(dist=591846),CD47(dist=212194)	1	86601106	86601106	C	T
intergenic	ALCAM(dist=596705),CD47(dist=207335)	1	86605965	86605965	T	C
intergenic	ALCAM(dist=602383),CD47(dist=201657)	1	86611643	86611643	G	A
intergenic	ALCAM(dist=607547),CD47(dist=196493)	1	86616807	86616807	G	A
intergenic	ALCAM(dist=613324),CD47(dist=190716)	1	86622584	86622584	T	C
intergenic	ALCAM(dist=618355),CD47(dist=185685)	1	86627615	86627615	T	C
intergenic	ALCAM(dist=619250),CD47(dist=184790)	1	86628510	86628510	A	C
intergenic	ALCAM(dist=621695),CD47(dist=182345)	1	86630955	86630955	T	C
intergenic	ALCAM(dist=622647),CD47(dist=181393)	1	86631907	86631907	C	T
intergenic	ALCAM(dist=634156),CD47(dist=169884)	1	86643416	86643416	A	C
intergenic	ALCAM(dist=638589),CD47(dist=165451)	1	86647849	86647849	A	G
intergenic	ALCAM(dist=639741),CD47(dist=164299)	1	86649001	86649001	A	G
intergenic	ALCAM(dist=642861),CD47(dist=161179)	1	86652121	86652121	A	G
intergenic	ALCAM(dist=646684),CD47(dist=157356)	1	86655944	86655944	T	C
intergenic	ALCAM(dist=648248),CD47(dist=155792)	1	86657508	86657508	A	G
intergenic	ALCAM(dist=650950),CD47(dist=153090)	1	86660210	86660210	C	T
intergenic	ALCAM(dist=651078),CD47(dist=152962)	1	86660338	86660338	A	G
intergenic	ALCAM(dist=651870),CD47(dist=152170)	1	86661130	86661130	T	C
intergenic	ALCAM(dist=657150),CD47(dist=146890)	1	86666410	86666410	A	T
intergenic	ALCAM(dist=660947),CD47(dist=143093)	1	86670207	86670207	A	G
intergenic	ALCAM(dist=670676),CD47(dist=133364)	1	86679936	86679936	C	T
intergenic	ALCAM(dist=674614),CD47(dist=129426)	1	86683874	86683874	C	T
intergenic	ALCAM(dist=675843),CD47(dist=128197)	1	86685103	86685103	G	C
intergenic	ALCAM(dist=677363),CD47(dist=126677)	1	86686623	86686623	G	A
intergenic	ALCAM(dist=678173),CD47(dist=125867)	1	86687433	86687433	C	G
intergenic	ALCAM(dist=682236),CD47(dist=121804)	1	86691496	86691496	A	G
intergenic	ALCAM(dist=689672),CD47(dist=114368)	1	86698932	86698932	A	G
intergenic	ALCAM(dist=695311),CD47(dist=108729)	1	86704571	86704571	C	T
intergenic	ALCAM(dist=696870),CD47(dist=107170)	1	86706130	86706130	T	C
intergenic	ALCAM(dist=699297),CD47(dist=104743)	1	86708557	86708557	T	C
intergenic	ALCAM(dist=699694),CD47(dist=104346)	1	86708954	86708954	A	G
intergenic	ALCAM(dist=705419),CD47(dist=98621)	1	86714679	86714679	G	A
intergenic	ALCAM(dist=705572),CD47(dist=98468)	1	86714832	86714832	G	A
intergenic	ALCAM(dist=711398),CD47(dist=92642)	1	86720658	86720658	A	G
intergenic	ALCAM(dist=714895),CD47(dist=89145)	1	86724155	86724155	G	A
intergenic	ALCAM(dist=720160),CD47(dist=83880)	1	86729420	86729420	T	A
intergenic	ALCAM(dist=720740),CD47(dist=83300)	1	86730000	86730000	A	G
intergenic	ALCAM(dist=721479),CD47(dist=82561)	1	86730739	86730739	T	C
intergenic	ALCAM(dist=723787),CD47(dist=80253)	1	86733047	86733047	G	A
intergenic	ALCAM(dist=724115),CD47(dist=79925)	1	86733375	86733375	G	T
intergenic	ALCAM(dist=726883),CD47(dist=77157)	1	86736143	86736143	A	G
intergenic	ALCAM(dist=727072),CD47(dist=76968)	1	86736332	86736332	G	A
intergenic	ALCAM(dist=727115),CD47(dist=76925)	1	86736375	86736375	A	C
intergenic	ALCAM(dist=730705),CD47(dist=73335)	1	86739965	86739965	C	T
downstream	CD47(dist=116)	1	86813184	86813184	T	C
UTR3	CD47(NM_001004388:c.*1548C>T)	1	86814129	86814129	G	A
intronic	CD47	1	86818620	86818620	G	A
intronic	CD47	1	86822022	86822022	G	A
exonic	CD47	1	86824400	86824400	A	G
intergenic	CD47(dist=1699),MYH15(dist=44286)	1	86835710	86835710	A	G
intergenic	CD47(dist=3364),MYH15(dist=42621)	1	86837375	86837375	T	C
intergenic	CD47(dist=12956),MYH15(dist=33029)	1	86846967	86846967	G	T
intergenic	CD47(dist=19245),MYH15(dist=26740)	1	86853256	86853256	G	A
intergenic	CD47(dist=20177),MYH15(dist=25808)	1	86854188	86854188	A	C
intergenic	CD47(dist=21695),MYH15(dist=24290)	1	86855706	86855706	A	C
intergenic	CD47(dist=24530),MYH15(dist=21455)	1	86858541	86858541	C	T
intergenic	CD47(dist=31443),MYH15(dist=14542)	1	86865454	86865454	A	G
intergenic	CD47(dist=41715),MYH15(dist=4270)	1	86875726	86875726	A	T
UTR3	MYH15(NM_204766:c.*9C>T)	1	86880108	86880108	G	A
intronic	MYH15	1	86894429	86894429	C	A
intronic	MYH15	1	86895002	86895002	G	A
exonic	MYH15	1	86901421	86901421	C	T
intronic	MYH15	1	86907096	86907096	C	T
intronic	MYH15	1	86914056	86914056	G	A
intronic	MYH15	1	86915444	86915444	A	G
intronic	MYH15	1	86920321	86920321	A	G
intronic	MYH15	1	86921996	86921996	G	A
intergenic	MYH15(dist=4392),KIAA1524(dist=18743)	1	86928157	86928157	T	C
intergenic	MYH15(dist=4922),KIAA1524(dist=18213)	1	86928687	86928687	G	A
intergenic	MYH15(dist=7123),KIAA1524(dist=16012)	1	86930888	86930888	C	T
intergenic	MYH15(dist=17349),KIAA1524(dist=5786)	1	86941114	86941114	T	C
intergenic	MYH15(dist=19334),KIAA1524(dist=3801)	1	86943099	86943099	T	C
intergenic	MYH15(dist=20799),KIAA1524(dist=2336)	1	86944564	86944564	C	T
downstream	KIAA1524(dist=362)	1	86946538	86946538	G	A
UTR3	KIAA1524(NM_001030785:c.*428A>G)	1	86947792	86947792	T	C
intronic	KIAA1524	1	86951102	86951102	T	C
exonic	KIAA1524	1	86956619	86956619	T	C
intronic	KIAA1524	1	86957104	86957104	A	T
intronic	KIAA1524	1	86966863	86966863	C	T
intronic	KIAA1524	1	86969263	86969263	G	A
intronic	KIAA1524	1	86969518	86969518	G	A
intronic	KIAA1524	1	86979420	86979420	T	G
intronic	SH2D1B	1	86983006	86983006	T	C
intronic	SH2D1B	1	86987307	86987307	C	T
intergenic	SH2D1B(dist=7013),HJURP(dist=54605)	1	86998600	86998600	G	A
intergenic	SH2D1B(dist=7978),HJURP(dist=53640)	1	86999565	86999565	G	C
intergenic	SH2D1B(dist=9894),HJURP(dist=51724)	1	87001481	87001481	A	G
intergenic	SH2D1B(dist=14189),HJURP(dist=47429)	1	87005776	87005776	C	T
intergenic	SH2D1B(dist=24383),HJURP(dist=37235)	1	87015970	87015970	A	G
intergenic	SH2D1B(dist=29945),HJURP(dist=31673)	1	87021532	87021532	C	T
intergenic	SH2D1B(dist=31098),HJURP(dist=30520)	1	87022685	87022685	A	G
intergenic	SH2D1B(dist=32976),HJURP(dist=28642)	1	87024563	87024563	A	C
intergenic	SH2D1B(dist=35166),HJURP(dist=26452)	1	87026753	87026753	A	G
intergenic	SH2D1B(dist=43964),HJURP(dist=17654)	1	87035551	87035551	T	C
intergenic	SH2D1B(dist=45621),HJURP(dist=15997)	1	87037208	87037208	T	C
intergenic	SH2D1B(dist=50591),HJURP(dist=11027)	1	87042178	87042178	C	T
intergenic	SH2D1B(dist=51551),HJURP(dist=10067)	1	87043138	87043138	A	G
intergenic	SH2D1B(dist=52142),HJURP(dist=9476)	1	87043729	87043729	A	G
intergenic	SH2D1B(dist=53344),HJURP(dist=8274)	1	87044931	87044931	A	G
intergenic	SH2D1B(dist=53438),HJURP(dist=8180)	1	87045025	87045025	A	T
intergenic	SH2D1B(dist=58245),HJURP(dist=3373)	1	87049832	87049832	C	T
intergenic	SH2D1B(dist=59433),HJURP(dist=2185)	1	87051020	87051020	A	G
intergenic	SH2D1B(dist=60505),HJURP(dist=1113)	1	87052092	87052092	C	A
downstream	HJURP(dist=867)	1	87052338	87052338	T	C
exonic	HJURP	1	87057918	87057918	A	G
intronic	HJURP	1	87061318	87061318	A	G
intronic	HJURP	1	87064772	87064772	A	G
intronic	HJURP	1	87064909	87064909	A	G
upstream	HJURP(dist=513)	1	87068077	87068077	A	T
intergenic	HJURP(dist=1893),MIR7446(dist=867979)	1	87069457	87069457	A	G
intergenic	HJURP(dist=5513),MIR7446(dist=864359)	1	87073077	87073077	C	G
intergenic	HJURP(dist=7904),MIR7446(dist=861968)	1	87075468	87075468	C	T
intergenic	HJURP(dist=16352),MIR7446(dist=853520)	1	87083916	87083916	A	C
intergenic	HJURP(dist=19483),MIR7446(dist=850389)	1	87087047	87087047	T	G
intergenic	HJURP(dist=23248),MIR7446(dist=846624)	1	87090812	87090812	G	A
intergenic	HJURP(dist=23528),MIR7446(dist=846344)	1	87091092	87091092	A	G
intergenic	HJURP(dist=24295),MIR7446(dist=845577)	1	87091859	87091859	G	A
intergenic	HJURP(dist=28830),MIR7446(dist=841042)	1	87096394	87096394	C	A
intergenic	HJURP(dist=31192),MIR7446(dist=838680)	1	87098756	87098756	G	A
intergenic	HJURP(dist=34586),MIR7446(dist=835286)	1	87102150	87102150	A	G
intergenic	HJURP(dist=36053),MIR7446(dist=833819)	1	87103617	87103617	G	A
intergenic	HJURP(dist=38772),MIR7446(dist=831100)	1	87106336	87106336	A	G
intergenic	HJURP(dist=41505),MIR7446(dist=828367)	1	87109069	87109069	T	C
intergenic	HJURP(dist=48335),MIR7446(dist=821537)	1	87115899	87115899	A	G
intergenic	HJURP(dist=49062),MIR7446(dist=820810)	1	87116626	87116626	A	C
intergenic	HJURP(dist=53906),MIR7446(dist=815966)	1	87121470	87121470	A	G
intergenic	HJURP(dist=54861),MIR7446(dist=815011)	1	87122425	87122425	C	T
intergenic	HJURP(dist=57689),MIR7446(dist=812183)	1	87125253	87125253	T	C
intergenic	HJURP(dist=60940),MIR7446(dist=808932)	1	87128504	87128504	G	T
intergenic	HJURP(dist=63660),MIR7446(dist=806212)	1	87131224	87131224	G	A
intergenic	HJURP(dist=63725),MIR7446(dist=806147)	1	87131289	87131289	G	A
intergenic	HJURP(dist=66426),MIR7446(dist=803446)	1	87133990	87133990	C	T
intergenic	HJURP(dist=74230),MIR7446(dist=795642)	1	87141794	87141794	G	A
intergenic	HJURP(dist=74604),MIR7446(dist=795268)	1	87142168	87142168	T	G
intergenic	HJURP(dist=77643),MIR7446(dist=792229)	1	87145207	87145207	G	A
intergenic	HJURP(dist=78646),MIR7446(dist=791226)	1	87146210	87146210	A	T
intergenic	HJURP(dist=79375),MIR7446(dist=790497)	1	87146939	87146939	C	T
intergenic	HJURP(dist=82817),MIR7446(dist=787055)	1	87150381	87150381	C	T
intergenic	HJURP(dist=83040),MIR7446(dist=786832)	1	87150604	87150604	T	A
intergenic	HJURP(dist=83408),MIR7446(dist=786464)	1	87150972	87150972	G	T
intergenic	HJURP(dist=84161),MIR7446(dist=785711)	1	87151725	87151725	C	T
intergenic	HJURP(dist=85737),MIR7446(dist=784135)	1	87153301	87153301	T	C
intergenic	HJURP(dist=87170),MIR7446(dist=782702)	1	87154734	87154734	A	G
intergenic	HJURP(dist=87703),MIR7446(dist=782169)	1	87155267	87155267	C	T
intergenic	HJURP(dist=91732),MIR7446(dist=778140)	1	87159296	87159296	G	A
intergenic	HJURP(dist=100139),MIR7446(dist=769733)	1	87167703	87167703	T	G
intergenic	HJURP(dist=102282),MIR7446(dist=767590)	1	87169846	87169846	A	G
intergenic	HJURP(dist=107287),MIR7446(dist=762585)	1	87174851	87174851	A	G
intergenic	HJURP(dist=111521),MIR7446(dist=758351)	1	87179085	87179085	G	A
intergenic	HJURP(dist=113010),MIR7446(dist=756862)	1	87180574	87180574	C	T
intergenic	HJURP(dist=116995),MIR7446(dist=752877)	1	87184559	87184559	A	C
intergenic	HJURP(dist=121751),MIR7446(dist=748121)	1	87189315	87189315	A	G
intergenic	HJURP(dist=126357),MIR7446(dist=743515)	1	87193921	87193921	C	T
intergenic	HJURP(dist=130350),MIR7446(dist=739522)	1	87197914	87197914	T	C
intergenic	HJURP(dist=131543),MIR7446(dist=738329)	1	87199107	87199107	C	G
intergenic	HJURP(dist=132967),MIR7446(dist=736905)	1	87200531	87200531	C	T
intergenic	HJURP(dist=134217),MIR7446(dist=735655)	1	87201781	87201781	C	T
intergenic	HJURP(dist=135430),MIR7446(dist=734442)	1	87202994	87202994	G	A
intergenic	HJURP(dist=135921),MIR7446(dist=733951)	1	87203485	87203485	T	C
intergenic	HJURP(dist=138808),MIR7446(dist=731064)	1	87206372	87206372	C	T
intergenic	HJURP(dist=138843),MIR7446(dist=731029)	1	87206407	87206407	T	C
intergenic	HJURP(dist=140535),MIR7446(dist=729337)	1	87208099	87208099	T	G
intergenic	HJURP(dist=142450),MIR7446(dist=727422)	1	87210014	87210014	C	T
intergenic	HJURP(dist=151671),MIR7446(dist=718201)	1	87219235	87219235	C	T
intergenic	HJURP(dist=152942),MIR7446(dist=716930)	1	87220506	87220506	A	G
intergenic	HJURP(dist=157772),MIR7446(dist=712100)	1	87225336	87225336	C	G
intergenic	HJURP(dist=162097),MIR7446(dist=707775)	1	87229661	87229661	G	A
intergenic	HJURP(dist=167454),MIR7446(dist=702418)	1	87235018	87235018	A	G
intergenic	HJURP(dist=170561),MIR7446(dist=699311)	1	87238125	87238125	C	T
intergenic	HJURP(dist=177265),MIR7446(dist=692607)	1	87244829	87244829	G	A
intergenic	HJURP(dist=180483),MIR7446(dist=689389)	1	87248047	87248047	G	A
intergenic	HJURP(dist=181029),MIR7446(dist=688843)	1	87248593	87248593	G	A
intergenic	HJURP(dist=185198),MIR7446(dist=684674)	1	87252762	87252762	A	G
intergenic	HJURP(dist=186342),MIR7446(dist=683530)	1	87253906	87253906	T	C
intergenic	HJURP(dist=193403),MIR7446(dist=676469)	1	87260967	87260967	A	G
intergenic	HJURP(dist=202340),MIR7446(dist=667532)	1	87269904	87269904	G	A
intergenic	HJURP(dist=210857),MIR7446(dist=659015)	1	87278421	87278421	A	G
intergenic	HJURP(dist=211386),MIR7446(dist=658486)	1	87278950	87278950	T	C
intergenic	HJURP(dist=215829),MIR7446(dist=654043)	1	87283393	87283393	C	G
intergenic	HJURP(dist=218360),MIR7446(dist=651512)	1	87285924	87285924	C	T
intergenic	HJURP(dist=220352),MIR7446(dist=649520)	1	87287916	87287916	C	A
intergenic	HJURP(dist=224482),MIR7446(dist=645390)	1	87292046	87292046	A	G
intergenic	HJURP(dist=231257),MIR7446(dist=638615)	1	87298821	87298821	G	A
intergenic	HJURP(dist=235813),MIR7446(dist=634059)	1	87303377	87303377	C	T
intergenic	HJURP(dist=238762),MIR7446(dist=631110)	1	87306326	87306326	G	A
intergenic	HJURP(dist=242473),MIR7446(dist=627399)	1	87310037	87310037	G	C
intergenic	HJURP(dist=243143),MIR7446(dist=626729)	1	87310707	87310707	T	A
intergenic	HJURP(dist=245784),MIR7446(dist=624088)	1	87313348	87313348	T	C
intergenic	HJURP(dist=246522),MIR7446(dist=623350)	1	87314086	87314086	G	A
intergenic	HJURP(dist=248354),MIR7446(dist=621518)	1	87315918	87315918	C	T
intergenic	HJURP(dist=256207),MIR7446(dist=613665)	1	87323771	87323771	A	C
intergenic	HJURP(dist=265969),MIR7446(dist=603903)	1	87333533	87333533	A	C
intergenic	HJURP(dist=269162),MIR7446(dist=600710)	1	87336726	87336726	A	G
intergenic	HJURP(dist=269687),MIR7446(dist=600185)	1	87337251	87337251	G	A
intergenic	HJURP(dist=270769),MIR7446(dist=599103)	1	87338333	87338333	C	G
intergenic	HJURP(dist=271236),MIR7446(dist=598636)	1	87338800	87338800	T	C
intergenic	HJURP(dist=275024),MIR7446(dist=594848)	1	87342588	87342588	T	C
intergenic	HJURP(dist=275275),MIR7446(dist=594597)	1	87342839	87342839	T	C
intergenic	HJURP(dist=282200),MIR7446(dist=587672)	1	87349764	87349764	A	T
intergenic	HJURP(dist=282528),MIR7446(dist=587344)	1	87350092	87350092	C	T
intergenic	HJURP(dist=283361),MIR7446(dist=586511)	1	87350925	87350925	T	G
intergenic	HJURP(dist=286875),MIR7446(dist=582997)	1	87354439	87354439	G	A
intergenic	HJURP(dist=291047),MIR7446(dist=578825)	1	87358611	87358611	G	A
intergenic	HJURP(dist=296737),MIR7446(dist=573135)	1	87364301	87364301	C	T
intergenic	HJURP(dist=306703),MIR7446(dist=563169)	1	87374267	87374267	C	T
intergenic	HJURP(dist=306828),MIR7446(dist=563044)	1	87374392	87374392	C	T
intergenic	HJURP(dist=307452),MIR7446(dist=562420)	1	87375016	87375016	C	T
intergenic	HJURP(dist=311384),MIR7446(dist=558488)	1	87378948	87378948	A	G
intergenic	HJURP(dist=313957),MIR7446(dist=555915)	1	87381521	87381521	A	G
intergenic	HJURP(dist=316684),MIR7446(dist=553188)	1	87384248	87384248	A	G
intergenic	HJURP(dist=317712),MIR7446(dist=552160)	1	87385276	87385276	C	T
intergenic	HJURP(dist=318656),MIR7446(dist=551216)	1	87386220	87386220	T	C
intergenic	HJURP(dist=320815),MIR7446(dist=549057)	1	87388379	87388379	C	T
intergenic	HJURP(dist=321004),MIR7446(dist=548868)	1	87388568	87388568	A	C
intergenic	HJURP(dist=323240),MIR7446(dist=546632)	1	87390804	87390804	C	T
intergenic	HJURP(dist=324983),MIR7446(dist=544889)	1	87392547	87392547	A	G
intergenic	HJURP(dist=327775),MIR7446(dist=542097)	1	87395339	87395339	G	C
intergenic	HJURP(dist=328621),MIR7446(dist=541251)	1	87396185	87396185	T	C
intergenic	HJURP(dist=334111),MIR7446(dist=535761)	1	87401675	87401675	C	T
intergenic	HJURP(dist=337670),MIR7446(dist=532202)	1	87405234	87405234	G	A
intergenic	HJURP(dist=339743),MIR7446(dist=530129)	1	87407307	87407307	G	C
intergenic	HJURP(dist=341264),MIR7446(dist=528608)	1	87408828	87408828	A	G
intergenic	HJURP(dist=344693),MIR7446(dist=525179)	1	87412257	87412257	G	A
intergenic	HJURP(dist=346474),MIR7446(dist=523398)	1	87414038	87414038	T	C
intergenic	HJURP(dist=350278),MIR7446(dist=519594)	1	87417842	87417842	G	A
intergenic	HJURP(dist=350416),MIR7446(dist=519456)	1	87417980	87417980	A	G
intergenic	HJURP(dist=353038),MIR7446(dist=516834)	1	87420602	87420602	G	A
intergenic	HJURP(dist=354539),MIR7446(dist=515333)	1	87422103	87422103	A	G
intergenic	HJURP(dist=362985),MIR7446(dist=506887)	1	87430549	87430549	G	A
intergenic	HJURP(dist=367870),MIR7446(dist=502002)	1	87435434	87435434	T	A
intergenic	HJURP(dist=376657),MIR7446(dist=493215)	1	87444221	87444221	C	T
intergenic	HJURP(dist=378915),MIR7446(dist=490957)	1	87446479	87446479	A	G
intergenic	HJURP(dist=385240),MIR7446(dist=484632)	1	87452804	87452804	T	C
intergenic	HJURP(dist=387669),MIR7446(dist=482203)	1	87455233	87455233	A	G
intergenic	HJURP(dist=388748),MIR7446(dist=481124)	1	87456312	87456312	G	A
intergenic	HJURP(dist=392166),MIR7446(dist=477706)	1	87459730	87459730	A	T
intergenic	HJURP(dist=392712),MIR7446(dist=477160)	1	87460276	87460276	C	A
intergenic	HJURP(dist=393176),MIR7446(dist=476696)	1	87460740	87460740	G	A
intergenic	HJURP(dist=393548),MIR7446(dist=476324)	1	87461112	87461112	A	G
intergenic	HJURP(dist=395563),MIR7446(dist=474309)	1	87463127	87463127	G	A
intergenic	HJURP(dist=397158),MIR7446(dist=472714)	1	87464722	87464722	A	C
intergenic	HJURP(dist=398857),MIR7446(dist=471015)	1	87466421	87466421	C	T
intergenic	HJURP(dist=399429),MIR7446(dist=470443)	1	87466993	87466993	A	G
intergenic	HJURP(dist=401252),MIR7446(dist=468620)	1	87468816	87468816	T	G
intergenic	HJURP(dist=405015),MIR7446(dist=464857)	1	87472579	87472579	G	A
intergenic	HJURP(dist=406939),MIR7446(dist=462933)	1	87474503	87474503	C	T
intergenic	HJURP(dist=414672),MIR7446(dist=455200)	1	87482236	87482236	G	A
intergenic	HJURP(dist=416193),MIR7446(dist=453679)	1	87483757	87483757	C	T
intergenic	HJURP(dist=420805),MIR7446(dist=449067)	1	87488369	87488369	A	G
intergenic	HJURP(dist=427917),MIR7446(dist=441955)	1	87495481	87495481	C	T
intergenic	HJURP(dist=430260),MIR7446(dist=439612)	1	87497824	87497824	A	G
intergenic	HJURP(dist=430467),MIR7446(dist=439405)	1	87498031	87498031	A	G
intergenic	HJURP(dist=433823),MIR7446(dist=436049)	1	87501387	87501387	C	G
intergenic	HJURP(dist=443198),MIR7446(dist=426674)	1	87510762	87510762	C	T
intergenic	HJURP(dist=446404),MIR7446(dist=423468)	1	87513968	87513968	G	A
intergenic	HJURP(dist=448441),MIR7446(dist=421431)	1	87516005	87516005	C	T
intergenic	HJURP(dist=452502),MIR7446(dist=417370)	1	87520066	87520066	T	G
intergenic	HJURP(dist=457325),MIR7446(dist=412547)	1	87524889	87524889	T	C
intergenic	HJURP(dist=458506),MIR7446(dist=411366)	1	87526070	87526070	A	G
intergenic	HJURP(dist=461122),MIR7446(dist=408750)	1	87528686	87528686	C	G
intergenic	HJURP(dist=466922),MIR7446(dist=402950)	1	87534486	87534486	C	G
intergenic	HJURP(dist=468543),MIR7446(dist=401329)	1	87536107	87536107	C	T
intergenic	HJURP(dist=469761),MIR7446(dist=400111)	1	87537325	87537325	G	A
intergenic	HJURP(dist=469814),MIR7446(dist=400058)	1	87537378	87537378	C	T
intergenic	HJURP(dist=477324),MIR7446(dist=392548)	1	87544888	87544888	C	T
intergenic	HJURP(dist=478221),MIR7446(dist=391651)	1	87545785	87545785	T	C
intergenic	HJURP(dist=486509),MIR7446(dist=383363)	1	87554073	87554073	C	T
intergenic	HJURP(dist=488703),MIR7446(dist=381169)	1	87556267	87556267	A	G
intergenic	HJURP(dist=491015),MIR7446(dist=378857)	1	87558579	87558579	A	G
intergenic	HJURP(dist=493404),MIR7446(dist=376468)	1	87560968	87560968	T	C
intergenic	HJURP(dist=498334),MIR7446(dist=371538)	1	87565898	87565898	G	C
intergenic	HJURP(dist=499392),MIR7446(dist=370480)	1	87566956	87566956	G	A
intergenic	HJURP(dist=501588),MIR7446(dist=368284)	1	87569152	87569152	G	A
intergenic	HJURP(dist=505413),MIR7446(dist=364459)	1	87572977	87572977	G	T
intergenic	HJURP(dist=511034),MIR7446(dist=358838)	1	87578598	87578598	T	G
intergenic	HJURP(dist=517568),MIR7446(dist=352304)	1	87585132	87585132	C	T
intergenic	HJURP(dist=519723),MIR7446(dist=350149)	1	87587287	87587287	C	T
intergenic	HJURP(dist=521645),MIR7446(dist=348227)	1	87589209	87589209	G	A
intergenic	HJURP(dist=526639),MIR7446(dist=343233)	1	87594203	87594203	T	G
intergenic	HJURP(dist=528930),MIR7446(dist=340942)	1	87596494	87596494	A	C
intergenic	HJURP(dist=531930),MIR7446(dist=337942)	1	87599494	87599494	T	C
intergenic	HJURP(dist=532143),MIR7446(dist=337729)	1	87599707	87599707	C	T
intergenic	HJURP(dist=537817),MIR7446(dist=332055)	1	87605381	87605381	G	A
intergenic	HJURP(dist=540017),MIR7446(dist=329855)	1	87607581	87607581	G	T
intergenic	HJURP(dist=542316),MIR7446(dist=327556)	1	87609880	87609880	C	T
intergenic	HJURP(dist=545553),MIR7446(dist=324319)	1	87613117	87613117	C	A
intergenic	HJURP(dist=546164),MIR7446(dist=323708)	1	87613728	87613728	C	G
intergenic	HJURP(dist=550506),MIR7446(dist=319366)	1	87618070	87618070	A	G
intergenic	HJURP(dist=552614),MIR7446(dist=317258)	1	87620178	87620178	C	T
intergenic	HJURP(dist=556902),MIR7446(dist=312970)	1	87624466	87624466	A	G
intergenic	HJURP(dist=564139),MIR7446(dist=305733)	1	87631703	87631703	A	T
intergenic	HJURP(dist=573289),MIR7446(dist=296583)	1	87640853	87640853	C	T
intergenic	HJURP(dist=574178),MIR7446(dist=295694)	1	87641742	87641742	G	C
intergenic	HJURP(dist=575769),MIR7446(dist=294103)	1	87643333	87643333	T	C
intergenic	HJURP(dist=583740),MIR7446(dist=286132)	1	87651304	87651304	A	G
intergenic	HJURP(dist=588307),MIR7446(dist=281565)	1	87655871	87655871	A	C
intergenic	HJURP(dist=599725),MIR7446(dist=270147)	1	87667289	87667289	G	A
intergenic	HJURP(dist=602275),MIR7446(dist=267597)	1	87669839	87669839	A	C
intergenic	HJURP(dist=606496),MIR7446(dist=263376)	1	87674060	87674060	A	G
intergenic	HJURP(dist=608526),MIR7446(dist=261346)	1	87676090	87676090	T	A
intergenic	HJURP(dist=612682),MIR7446(dist=257190)	1	87680246	87680246	A	G
intergenic	HJURP(dist=614975),MIR7446(dist=254897)	1	87682539	87682539	C	T
intergenic	HJURP(dist=615445),MIR7446(dist=254427)	1	87683009	87683009	A	G
intergenic	HJURP(dist=621360),MIR7446(dist=248512)	1	87688924	87688924	T	C
intergenic	HJURP(dist=623998),MIR7446(dist=245874)	1	87691562	87691562	C	T
intergenic	HJURP(dist=626712),MIR7446(dist=243160)	1	87694276	87694276	A	G
intergenic	HJURP(dist=627361),MIR7446(dist=242511)	1	87694925	87694925	G	C
intergenic	HJURP(dist=631660),MIR7446(dist=238212)	1	87699224	87699224	G	A
intergenic	HJURP(dist=632376),MIR7446(dist=237496)	1	87699940	87699940	T	C
intergenic	HJURP(dist=632926),MIR7446(dist=236946)	1	87700490	87700490	G	A
intergenic	HJURP(dist=636047),MIR7446(dist=233825)	1	87703611	87703611	A	G
intergenic	HJURP(dist=638197),MIR7446(dist=231675)	1	87705761	87705761	A	T
intergenic	HJURP(dist=640566),MIR7446(dist=229306)	1	87708130	87708130	A	C
intergenic	HJURP(dist=640619),MIR7446(dist=229253)	1	87708183	87708183	G	T
intergenic	HJURP(dist=642329),MIR7446(dist=227543)	1	87709893	87709893	T	C
intergenic	HJURP(dist=644000),MIR7446(dist=225872)	1	87711564	87711564	C	A
intergenic	HJURP(dist=644818),MIR7446(dist=225054)	1	87712382	87712382	T	G
intergenic	HJURP(dist=646580),MIR7446(dist=223292)	1	87714144	87714144	A	G
intergenic	HJURP(dist=652624),MIR7446(dist=217248)	1	87720188	87720188	C	G
intergenic	HJURP(dist=655703),MIR7446(dist=214169)	1	87723267	87723267	T	A
intergenic	HJURP(dist=658004),MIR7446(dist=211868)	1	87725568	87725568	C	T
intergenic	HJURP(dist=660077),MIR7446(dist=209795)	1	87727641	87727641	C	G
intergenic	HJURP(dist=663690),MIR7446(dist=206182)	1	87731254	87731254	A	G
intergenic	HJURP(dist=668068),MIR7446(dist=201804)	1	87735632	87735632	G	T
intergenic	HJURP(dist=668802),MIR7446(dist=201070)	1	87736366	87736366	T	C
intergenic	HJURP(dist=669459),MIR7446(dist=200413)	1	87737023	87737023	G	A
intergenic	HJURP(dist=670742),MIR7446(dist=199130)	1	87738306	87738306	C	T
intergenic	HJURP(dist=676300),MIR7446(dist=193572)	1	87743864	87743864	C	T
intergenic	HJURP(dist=676935),MIR7446(dist=192937)	1	87744499	87744499	A	T
intergenic	HJURP(dist=683099),MIR7446(dist=186773)	1	87750663	87750663	C	T
intergenic	HJURP(dist=684160),MIR7446(dist=185712)	1	87751724	87751724	C	G
intergenic	HJURP(dist=687320),MIR7446(dist=182552)	1	87754884	87754884	T	A
intergenic	HJURP(dist=688343),MIR7446(dist=181529)	1	87755907	87755907	G	T
intergenic	HJURP(dist=688819),MIR7446(dist=181053)	1	87756383	87756383	G	A
intergenic	HJURP(dist=690512),MIR7446(dist=179360)	1	87758076	87758076	C	T
intergenic	HJURP(dist=692388),MIR7446(dist=177484)	1	87759952	87759952	C	T
intergenic	HJURP(dist=694337),MIR7446(dist=175535)	1	87761901	87761901	C	T
intergenic	HJURP(dist=696394),MIR7446(dist=173478)	1	87763958	87763958	A	G
intergenic	HJURP(dist=698096),MIR7446(dist=171776)	1	87765660	87765660	A	T
intergenic	HJURP(dist=703759),MIR7446(dist=166113)	1	87771323	87771323	C	A
intergenic	HJURP(dist=705739),MIR7446(dist=164133)	1	87773303	87773303	T	C
intergenic	HJURP(dist=708367),MIR7446(dist=161505)	1	87775931	87775931	C	G
intergenic	HJURP(dist=709752),MIR7446(dist=160120)	1	87777316	87777316	A	G
intergenic	HJURP(dist=711233),MIR7446(dist=158639)	1	87778797	87778797	T	C
intergenic	HJURP(dist=711335),MIR7446(dist=158537)	1	87778899	87778899	G	T
intergenic	HJURP(dist=712284),MIR7446(dist=157588)	1	87779848	87779848	G	C
intergenic	HJURP(dist=715255),MIR7446(dist=154617)	1	87782819	87782819	G	C
intergenic	HJURP(dist=719789),MIR7446(dist=150083)	1	87787353	87787353	C	A
intergenic	HJURP(dist=724099),MIR7446(dist=145773)	1	87791663	87791663	T	C
intergenic	HJURP(dist=724280),MIR7446(dist=145592)	1	87791844	87791844	G	A
intergenic	HJURP(dist=731017),MIR7446(dist=138855)	1	87798581	87798581	T	C
intergenic	HJURP(dist=733913),MIR7446(dist=135959)	1	87801477	87801477	C	A
intergenic	HJURP(dist=735832),MIR7446(dist=134040)	1	87803396	87803396	A	G
intergenic	HJURP(dist=737100),MIR7446(dist=132772)	1	87804664	87804664	C	T
intergenic	HJURP(dist=737199),MIR7446(dist=132673)	1	87804763	87804763	G	A
intergenic	HJURP(dist=742015),MIR7446(dist=127857)	1	87809579	87809579	G	T
intergenic	HJURP(dist=744501),MIR7446(dist=125371)	1	87812065	87812065	G	A
intergenic	HJURP(dist=744760),MIR7446(dist=125112)	1	87812324	87812324	T	C
intergenic	HJURP(dist=745339),MIR7446(dist=124533)	1	87812903	87812903	A	T
intergenic	HJURP(dist=747153),MIR7446(dist=122719)	1	87814717	87814717	A	C
intergenic	HJURP(dist=749698),MIR7446(dist=120174)	1	87817262	87817262	C	A
intergenic	HJURP(dist=749820),MIR7446(dist=120052)	1	87817384	87817384	G	A
intergenic	HJURP(dist=751285),MIR7446(dist=118587)	1	87818849	87818849	T	G
intergenic	HJURP(dist=752691),MIR7446(dist=117181)	1	87820255	87820255	C	T
intergenic	HJURP(dist=758294),MIR7446(dist=111578)	1	87825858	87825858	A	G
intergenic	HJURP(dist=758472),MIR7446(dist=111400)	1	87826036	87826036	A	G
intergenic	HJURP(dist=763834),MIR7446(dist=106038)	1	87831398	87831398	A	T
intergenic	HJURP(dist=765090),MIR7446(dist=104782)	1	87832654	87832654	T	C
intergenic	HJURP(dist=771187),MIR7446(dist=98685)	1	87838751	87838751	T	C
intergenic	HJURP(dist=774790),MIR7446(dist=95082)	1	87842354	87842354	T	C
intergenic	HJURP(dist=777176),MIR7446(dist=92696)	1	87844740	87844740	T	C
intergenic	HJURP(dist=780088),MIR7446(dist=89784)	1	87847652	87847652	C	T
intergenic	HJURP(dist=784852),MIR7446(dist=85020)	1	87852416	87852416	C	G
intergenic	HJURP(dist=785161),MIR7446(dist=84711)	1	87852725	87852725	T	G
intergenic	HJURP(dist=790806),MIR7446(dist=79066)	1	87858370	87858370	A	G
intergenic	HJURP(dist=791653),MIR7446(dist=78219)	1	87859217	87859217	T	G
intergenic	HJURP(dist=792630),MIR7446(dist=77242)	1	87860194	87860194	G	A
intergenic	HJURP(dist=794469),MIR7446(dist=75403)	1	87862033	87862033	T	C
intergenic	HJURP(dist=797647),MIR7446(dist=72225)	1	87865211	87865211	C	T
intergenic	HJURP(dist=797724),MIR7446(dist=72148)	1	87865288	87865288	C	T
[truncated: 15,695 more rows]

## Sheet: AR_VO
intronic	MKLN1	1	3116735	3116735	A	G
intronic	MKLN1	1	3119007	3119007	T	C
intronic	MKLN1	1	3122798	3122798	C	T
intronic	MKLN1	1	3127319	3127319	T	C
intronic	MKLN1	1	3129288	3129288	T	C
intronic	MKLN1	1	3132715	3132715	C	T
intergenic	MKLN1(dist=1363),MIR29B1(dist=191891)	1	3136782	3136782	A	G
intergenic	MKLN1(dist=6060),MIR29B1(dist=187194)	1	3141479	3141479	A	G
intergenic	MKLN1(dist=11258),MIR29B1(dist=181996)	1	3146677	3146677	A	G
intergenic	MKLN1(dist=17756),MIR29B1(dist=175498)	1	3153175	3153175	G	A
intergenic	MKLN1(dist=21829),MIR29B1(dist=171425)	1	3157248	3157248	A	G
intergenic	MKLN1(dist=26085),MIR29B1(dist=167169)	1	3161504	3161504	T	C
intergenic	MKLN1(dist=27998),MIR29B1(dist=165256)	1	3163417	3163417	G	A
intergenic	MKLN1(dist=28719),MIR29B1(dist=164535)	1	3164138	3164138	C	T
intergenic	MKLN1(dist=32874),MIR29B1(dist=160380)	1	3168293	3168293	T	C
intergenic	MKLN1(dist=37498),MIR29B1(dist=155756)	1	3172917	3172917	T	C
intergenic	MKLN1(dist=39915),MIR29B1(dist=153339)	1	3175334	3175334	C	A
intergenic	MKLN1(dist=40194),MIR29B1(dist=153060)	1	3175613	3175613	A	G
intergenic	MKLN1(dist=44555),MIR29B1(dist=148699)	1	3179974	3179974	G	T
intergenic	MKLN1(dist=49443),MIR29B1(dist=143811)	1	3184862	3184862	G	C
intergenic	MKLN1(dist=52055),MIR29B1(dist=141199)	1	3187474	3187474	G	A
intergenic	MKLN1(dist=52603),MIR29B1(dist=140651)	1	3188022	3188022	G	A
intergenic	MKLN1(dist=55860),MIR29B1(dist=137394)	1	3191279	3191279	T	C
intergenic	MKLN1(dist=57903),MIR29B1(dist=135351)	1	3193322	3193322	A	G
intergenic	MKLN1(dist=58809),MIR29B1(dist=134445)	1	3194228	3194228	A	G
intergenic	MKLN1(dist=64466),MIR29B1(dist=128788)	1	3199885	3199885	T	C
intergenic	MKLN1(dist=64942),MIR29B1(dist=128312)	1	3200361	3200361	A	G
intergenic	MKLN1(dist=69975),MIR29B1(dist=123279)	1	3205394	3205394	C	T
intergenic	MKLN1(dist=70342),MIR29B1(dist=122912)	1	3205761	3205761	T	C
intergenic	MKLN1(dist=75333),MIR29B1(dist=117921)	1	3210752	3210752	A	G
intergenic	MKLN1(dist=75958),MIR29B1(dist=117296)	1	3211377	3211377	G	A
intergenic	MKLN1(dist=79025),MIR29B1(dist=114229)	1	3214444	3214444	T	C
intergenic	MKLN1(dist=85314),MIR29B1(dist=107940)	1	3220733	3220733	G	A
intergenic	MKLN1(dist=89413),MIR29B1(dist=103841)	1	3224832	3224832	T	C
intergenic	MKLN1(dist=91008),MIR29B1(dist=102246)	1	3226427	3226427	A	C
intergenic	MKLN1(dist=95646),MIR29B1(dist=97608)	1	3231065	3231065	G	A
intergenic	MKLN1(dist=100209),MIR29B1(dist=93045)	1	3235628	3235628	T	C
intergenic	MKLN1(dist=100456),MIR29B1(dist=92798)	1	3235875	3235875	G	A
intergenic	MKLN1(dist=102271),MIR29B1(dist=90983)	1	3237690	3237690	C	T
intergenic	MKLN1(dist=104538),MIR29B1(dist=88716)	1	3239957	3239957	C	T
intergenic	MKLN1(dist=110671),MIR29B1(dist=82583)	1	3246090	3246090	T	C
intergenic	MKLN1(dist=115709),MIR29B1(dist=77545)	1	3251128	3251128	T	C
intergenic	MKLN1(dist=117642),MIR29B1(dist=75612)	1	3253061	3253061	G	A
intergenic	MKLN1(dist=119198),MIR29B1(dist=74056)	1	3254617	3254617	C	T
intergenic	MKLN1(dist=123524),MIR29B1(dist=69730)	1	3258943	3258943	T	C
intergenic	MKLN1(dist=127691),MIR29B1(dist=65563)	1	3263110	3263110	T	C
intergenic	MKLN1(dist=132321),MIR29B1(dist=60933)	1	3267740	3267740	T	C
intergenic	MKLN1(dist=133470),MIR29B1(dist=59784)	1	3268889	3268889	T	C
intergenic	MKLN1(dist=134034),MIR29B1(dist=59220)	1	3269453	3269453	G	A
intergenic	MKLN1(dist=146443),MIR29B1(dist=46811)	1	3281862	3281862	C	G
intergenic	MKLN1(dist=151684),MIR29B1(dist=41570)	1	3287103	3287103	C	A
intergenic	MKLN1(dist=151793),MIR29B1(dist=41461)	1	3287212	3287212	C	T
intergenic	MKLN1(dist=154209),MIR29B1(dist=39045)	1	3289628	3289628	T	C
intergenic	MKLN1(dist=161305),MIR29B1(dist=31949)	1	3296724	3296724	T	C
intergenic	MKLN1(dist=164454),MIR29B1(dist=28800)	1	3299873	3299873	T	G
intergenic	MKLN1(dist=168287),MIR29B1(dist=24967)	1	3303706	3303706	C	T
intergenic	MKLN1(dist=168545),MIR29B1(dist=24709)	1	3303964	3303964	G	A
intergenic	MKLN1(dist=172981),MIR29B1(dist=20273)	1	3308400	3308400	C	A
intergenic	MKLN1(dist=176837),MIR29B1(dist=16417)	1	3312256	3312256	A	G
intergenic	MKLN1(dist=180042),MIR29B1(dist=13212)	1	3315461	3315461	T	C
intergenic	MKLN1(dist=180482),MIR29B1(dist=12772)	1	3315901	3315901	C	A
intergenic	MKLN1(dist=182621),MIR29B1(dist=10633)	1	3318040	3318040	G	A
intergenic	MKLN1(dist=186368),MIR29B1(dist=6886)	1	3321787	3321787	A	C
intergenic	GATA3(dist=413638),MIR1626(dist=828923)	1	4729342	4729342	T	C
intergenic	GATA3(dist=416589),MIR1626(dist=825972)	1	4732293	4732293	T	A
intergenic	GATA3(dist=421063),MIR1626(dist=821498)	1	4736767	4736767	G	A
intergenic	GATA3(dist=421512),MIR1626(dist=821049)	1	4737216	4737216	T	C
intergenic	GATA3(dist=425411),MIR1626(dist=817150)	1	4741115	4741115	G	A
intergenic	GATA3(dist=428105),MIR1626(dist=814456)	1	4743809	4743809	G	A
intergenic	GATA3(dist=434008),MIR1626(dist=808553)	1	4749712	4749712	A	C
intergenic	GATA3(dist=438422),MIR1626(dist=804139)	1	4754126	4754126	C	T
intergenic	GATA3(dist=439796),MIR1626(dist=802765)	1	4755500	4755500	C	T
intergenic	GATA3(dist=443323),MIR1626(dist=799238)	1	4759027	4759027	T	C
intergenic	GATA3(dist=447064),MIR1626(dist=795497)	1	4762768	4762768	C	T
intergenic	GATA3(dist=450169),MIR1626(dist=792392)	1	4765873	4765873	C	T
intergenic	GATA3(dist=452961),MIR1626(dist=789600)	1	4768665	4768665	C	T
intergenic	GATA3(dist=455277),MIR1626(dist=787284)	1	4770981	4770981	T	C
intergenic	GATA3(dist=459273),MIR1626(dist=783288)	1	4774977	4774977	G	T
intergenic	GATA3(dist=463817),MIR1626(dist=778744)	1	4779521	4779521	C	A
intergenic	GATA3(dist=464145),MIR1626(dist=778416)	1	4779849	4779849	G	A
intergenic	GATA3(dist=473897),MIR1626(dist=768664)	1	4789601	4789601	A	G
intergenic	GATA3(dist=486106),MIR1626(dist=756455)	1	4801810	4801810	A	C
intergenic	GATA3(dist=490840),MIR1626(dist=751721)	1	4806544	4806544	T	C
intergenic	GATA3(dist=500705),MIR1626(dist=741856)	1	4816409	4816409	T	A
intergenic	GATA3(dist=505809),MIR1626(dist=736752)	1	4821513	4821513	A	G
intergenic	GATA3(dist=505879),MIR1626(dist=736682)	1	4821583	4821583	A	T
intergenic	GATA3(dist=514251),MIR1626(dist=728310)	1	4829955	4829955	G	A
intergenic	GATA3(dist=514899),MIR1626(dist=727662)	1	4830603	4830603	T	A
intergenic	GATA3(dist=517087),MIR1626(dist=725474)	1	4832791	4832791	T	C
intergenic	GATA3(dist=518839),MIR1626(dist=723722)	1	4834543	4834543	G	T
intergenic	GATA3(dist=522219),MIR1626(dist=720342)	1	4837923	4837923	C	T
intergenic	GATA3(dist=530925),MIR1626(dist=711636)	1	4846629	4846629	C	T
intergenic	GATA3(dist=535543),MIR1626(dist=707018)	1	4851247	4851247	T	C
intergenic	GATA3(dist=537057),MIR1626(dist=705504)	1	4852761	4852761	C	A
intergenic	GATA3(dist=540275),MIR1626(dist=702286)	1	4855979	4855979	C	T
intergenic	GATA3(dist=542245),MIR1626(dist=700316)	1	4857949	4857949	C	T
intergenic	GATA3(dist=542994),MIR1626(dist=699567)	1	4858698	4858698	G	A
intergenic	GATA3(dist=544948),MIR1626(dist=697613)	1	4860652	4860652	C	T
intergenic	GATA3(dist=552636),MIR1626(dist=689925)	1	4868340	4868340	T	C
intergenic	GATA3(dist=554100),MIR1626(dist=688461)	1	4869804	4869804	A	G
intergenic	GATA3(dist=558410),MIR1626(dist=684151)	1	4874114	4874114	A	C
intergenic	GATA3(dist=565550),MIR1626(dist=677011)	1	4881254	4881254	G	A
intergenic	GATA3(dist=568830),MIR1626(dist=673731)	1	4884534	4884534	G	T
intergenic	GATA3(dist=570547),MIR1626(dist=672014)	1	4886251	4886251	T	A
intergenic	GATA3(dist=574302),MIR1626(dist=668259)	1	4890006	4890006	T	C
intergenic	GATA3(dist=574433),MIR1626(dist=668128)	1	4890137	4890137	G	A
intergenic	GATA3(dist=576075),MIR1626(dist=666486)	1	4891779	4891779	T	C
intergenic	GATA3(dist=577179),MIR1626(dist=665382)	1	4892883	4892883	T	C
intergenic	GATA3(dist=581023),MIR1626(dist=661538)	1	4896727	4896727	A	C
intergenic	GATA3(dist=581576),MIR1626(dist=660985)	1	4897280	4897280	C	T
intergenic	GATA3(dist=584142),MIR1626(dist=658419)	1	4899846	4899846	G	T
intergenic	GATA3(dist=587315),MIR1626(dist=655246)	1	4903019	4903019	G	A
intergenic	GATA3(dist=587865),MIR1626(dist=654696)	1	4903569	4903569	T	G
intergenic	GATA3(dist=588366),MIR1626(dist=654195)	1	4904070	4904070	G	A
intergenic	GATA3(dist=601989),MIR1626(dist=640572)	1	4917693	4917693	T	C
intergenic	GATA3(dist=621622),MIR1626(dist=620939)	1	4937326	4937326	T	C
intergenic	GATA3(dist=624057),MIR1626(dist=618504)	1	4939761	4939761	A	G
intergenic	GATA3(dist=625607),MIR1626(dist=616954)	1	4941311	4941311	C	T
intergenic	GATA3(dist=629568),MIR1626(dist=612993)	1	4945272	4945272	C	A
intergenic	GATA3(dist=630848),MIR1626(dist=611713)	1	4946552	4946552	A	G
intergenic	GATA3(dist=633128),MIR1626(dist=609433)	1	4948832	4948832	C	A
intergenic	GATA3(dist=638036),MIR1626(dist=604525)	1	4953740	4953740	C	T
intergenic	GATA3(dist=638865),MIR1626(dist=603696)	1	4954569	4954569	A	T
intergenic	GATA3(dist=646051),MIR1626(dist=596510)	1	4961755	4961755	C	T
intergenic	GATA3(dist=646507),MIR1626(dist=596054)	1	4962211	4962211	A	G
intergenic	GATA3(dist=650793),MIR1626(dist=591768)	1	4966497	4966497	C	A
intergenic	GATA3(dist=652418),MIR1626(dist=590143)	1	4968122	4968122	A	G
intergenic	GATA3(dist=654025),MIR1626(dist=588536)	1	4969729	4969729	G	A
intergenic	GATA3(dist=654339),MIR1626(dist=588222)	1	4970043	4970043	C	T
intergenic	GATA3(dist=658614),MIR1626(dist=583947)	1	4974318	4974318	C	T
intergenic	GATA3(dist=661139),MIR1626(dist=581422)	1	4976843	4976843	G	A
intergenic	GATA3(dist=661673),MIR1626(dist=580888)	1	4977377	4977377	C	T
intergenic	GATA3(dist=666255),MIR1626(dist=576306)	1	4981959	4981959	A	G
intergenic	GATA3(dist=674292),MIR1626(dist=568269)	1	4989996	4989996	C	T
intergenic	GATA3(dist=689584),MIR1626(dist=552977)	1	5005288	5005288	A	T
intergenic	GATA3(dist=693550),MIR1626(dist=549011)	1	5009254	5009254	C	G
intergenic	GATA3(dist=696284),MIR1626(dist=546277)	1	5011988	5011988	T	C
intergenic	GATA3(dist=701932),MIR1626(dist=540629)	1	5017636	5017636	G	A
intergenic	GATA3(dist=705749),MIR1626(dist=536812)	1	5021453	5021453	T	G
intergenic	GATA3(dist=706128),MIR1626(dist=536433)	1	5021832	5021832	C	T
intergenic	GATA3(dist=708930),MIR1626(dist=533631)	1	5024634	5024634	G	C
intergenic	GATA3(dist=713288),MIR1626(dist=529273)	1	5028992	5028992	C	T
intergenic	GATA3(dist=714115),MIR1626(dist=528446)	1	5029819	5029819	T	C
intergenic	GATA3(dist=716186),MIR1626(dist=526375)	1	5031890	5031890	A	C
intergenic	GATA3(dist=716950),MIR1626(dist=525611)	1	5032654	5032654	C	T
intergenic	GATA3(dist=717368),MIR1626(dist=525193)	1	5033072	5033072	G	A
intergenic	GATA3(dist=720246),MIR1626(dist=522315)	1	5035950	5035950	T	G
intergenic	GATA3(dist=722330),MIR1626(dist=520231)	1	5038034	5038034	A	G
intergenic	GATA3(dist=722402),MIR1626(dist=520159)	1	5038106	5038106	C	T
intergenic	GATA3(dist=722951),MIR1626(dist=519610)	1	5038655	5038655	C	T
intergenic	GATA3(dist=727047),MIR1626(dist=515514)	1	5042751	5042751	T	C
intergenic	GATA3(dist=728757),MIR1626(dist=513804)	1	5044461	5044461	T	G
intergenic	GATA3(dist=736159),MIR1626(dist=506402)	1	5051863	5051863	T	C
intergenic	GATA3(dist=737008),MIR1626(dist=505553)	1	5052712	5052712	T	C
intergenic	GATA3(dist=739770),MIR1626(dist=502791)	1	5055474	5055474	C	T
intergenic	GATA3(dist=741593),MIR1626(dist=500968)	1	5057297	5057297	T	C
intergenic	GATA3(dist=741900),MIR1626(dist=500661)	1	5057604	5057604	T	C
intergenic	GATA3(dist=743694),MIR1626(dist=498867)	1	5059398	5059398	A	G
intergenic	GATA3(dist=744053),MIR1626(dist=498508)	1	5059757	5059757	T	C
intergenic	GATA3(dist=744556),MIR1626(dist=498005)	1	5060260	5060260	G	A
intergenic	GATA3(dist=745245),MIR1626(dist=497316)	1	5060949	5060949	T	C
intergenic	GATA3(dist=748081),MIR1626(dist=494480)	1	5063785	5063785	C	T
intergenic	GATA3(dist=751997),MIR1626(dist=490564)	1	5067701	5067701	A	G
intergenic	GATA3(dist=752090),MIR1626(dist=490471)	1	5067794	5067794	A	G
intergenic	GATA3(dist=754634),MIR1626(dist=487927)	1	5070338	5070338	A	T
intergenic	GATA3(dist=759228),MIR1626(dist=483333)	1	5074932	5074932	A	G
intergenic	GATA3(dist=759300),MIR1626(dist=483261)	1	5075004	5075004	A	G
intergenic	GATA3(dist=759534),MIR1626(dist=483027)	1	5075238	5075238	A	G
intergenic	GATA3(dist=764581),MIR1626(dist=477980)	1	5080285	5080285	T	C
intergenic	GATA3(dist=766987),MIR1626(dist=475574)	1	5082691	5082691	T	C
intergenic	GATA3(dist=773003),MIR1626(dist=469558)	1	5088707	5088707	T	C
intergenic	GATA3(dist=776268),MIR1626(dist=466293)	1	5091972	5091972	C	G
intergenic	GATA3(dist=777344),MIR1626(dist=465217)	1	5093048	5093048	T	C
intergenic	GATA3(dist=783202),MIR1626(dist=459359)	1	5098906	5098906	T	C
intergenic	GATA3(dist=791635),MIR1626(dist=450926)	1	5107339	5107339	T	C
intergenic	GATA3(dist=792054),MIR1626(dist=450507)	1	5107758	5107758	G	A
intergenic	GATA3(dist=798467),MIR1626(dist=444094)	1	5114171	5114171	G	A
intergenic	GATA3(dist=798781),MIR1626(dist=443780)	1	5114485	5114485	A	G
intergenic	GATA3(dist=804591),MIR1626(dist=437970)	1	5120295	5120295	A	G
intergenic	GATA3(dist=807646),MIR1626(dist=434915)	1	5123350	5123350	A	G
intergenic	GATA3(dist=811816),MIR1626(dist=430745)	1	5127520	5127520	A	G
intergenic	GATA3(dist=817867),MIR1626(dist=424694)	1	5133571	5133571	T	C
intergenic	GATA3(dist=819595),MIR1626(dist=422966)	1	5135299	5135299	T	C
intergenic	GATA3(dist=828193),MIR1626(dist=414368)	1	5143897	5143897	T	C
intergenic	GATA3(dist=830313),MIR1626(dist=412248)	1	5146017	5146017	T	C
intergenic	GATA3(dist=833878),MIR1626(dist=408683)	1	5149582	5149582	T	C
intergenic	GATA3(dist=839661),MIR1626(dist=402900)	1	5155365	5155365	A	G
intergenic	GATA3(dist=846029),MIR1626(dist=396532)	1	5161733	5161733	T	C
intergenic	GATA3(dist=852011),MIR1626(dist=390550)	1	5167715	5167715	G	T
intergenic	GATA3(dist=859077),MIR1626(dist=383484)	1	5174781	5174781	G	A
intergenic	GATA3(dist=859745),MIR1626(dist=382816)	1	5175449	5175449	G	A
intergenic	GATA3(dist=859970),MIR1626(dist=382591)	1	5175674	5175674	G	A
intergenic	GATA3(dist=865148),MIR1626(dist=377413)	1	5180852	5180852	G	C
intergenic	GATA3(dist=877461),MIR1626(dist=365100)	1	5193165	5193165	A	G
intergenic	GATA3(dist=877579),MIR1626(dist=364982)	1	5193283	5193283	A	G
intergenic	GATA3(dist=884667),MIR1626(dist=357894)	1	5200371	5200371	T	G
intergenic	GATA3(dist=890580),MIR1626(dist=351981)	1	5206284	5206284	G	A
intergenic	GATA3(dist=894744),MIR1626(dist=347817)	1	5210448	5210448	C	T
intergenic	GATA3(dist=894959),MIR1626(dist=347602)	1	5210663	5210663	T	C
intergenic	GATA3(dist=898217),MIR1626(dist=344344)	1	5213921	5213921	C	T
intergenic	GATA3(dist=904396),MIR1626(dist=338165)	1	5220100	5220100	T	C
intergenic	GATA3(dist=905334),MIR1626(dist=337227)	1	5221038	5221038	G	A
intergenic	GATA3(dist=911293),MIR1626(dist=331268)	1	5226997	5226997	G	A
intergenic	GATA3(dist=913525),MIR1626(dist=329036)	1	5229229	5229229	C	T
intergenic	GATA3(dist=916096),MIR1626(dist=326465)	1	5231800	5231800	T	C
intergenic	GATA3(dist=920470),MIR1626(dist=322091)	1	5236174	5236174	T	G
intergenic	GATA3(dist=923730),MIR1626(dist=318831)	1	5239434	5239434	C	T
intergenic	GATA3(dist=935320),MIR1626(dist=307241)	1	5251024	5251024	A	G
intergenic	GATA3(dist=936802),MIR1626(dist=305759)	1	5252506	5252506	C	G
intergenic	GATA3(dist=938970),MIR1626(dist=303591)	1	5254674	5254674	T	A
intergenic	GATA3(dist=939394),MIR1626(dist=303167)	1	5255098	5255098	G	A
intergenic	GATA3(dist=941497),MIR1626(dist=301064)	1	5257201	5257201	C	T
intergenic	GATA3(dist=946431),MIR1626(dist=296130)	1	5262135	5262135	T	C
intergenic	GATA3(dist=950623),MIR1626(dist=291938)	1	5266327	5266327	C	T
intergenic	GATA3(dist=954386),MIR1626(dist=288175)	1	5270090	5270090	A	G
intergenic	GATA3(dist=955791),MIR1626(dist=286770)	1	5271495	5271495	T	G
intergenic	GATA3(dist=959214),MIR1626(dist=283347)	1	5274918	5274918	A	G
intergenic	GATA3(dist=960787),MIR1626(dist=281774)	1	5276491	5276491	G	T
intergenic	GATA3(dist=964600),MIR1626(dist=277961)	1	5280304	5280304	G	C
intergenic	GATA3(dist=966264),MIR1626(dist=276297)	1	5281968	5281968	G	A
intergenic	GATA3(dist=966314),MIR1626(dist=276247)	1	5282018	5282018	C	A
intergenic	GATA3(dist=969963),MIR1626(dist=272598)	1	5285667	5285667	A	G
intergenic	GATA3(dist=973589),MIR1626(dist=268972)	1	5289293	5289293	G	T
intergenic	GATA3(dist=975124),MIR1626(dist=267437)	1	5290828	5290828	T	C
intergenic	GATA3(dist=976572),MIR1626(dist=265989)	1	5292276	5292276	C	A
intergenic	GATA3(dist=977336),MIR1626(dist=265225)	1	5293040	5293040	G	A
intergenic	GATA3(dist=981517),MIR1626(dist=261044)	1	5297221	5297221	G	A
intergenic	GATA3(dist=992642),MIR1626(dist=249919)	1	5308346	5308346	C	T
intergenic	GATA3(dist=1005086),MIR1626(dist=237475)	1	5320790	5320790	C	T
intergenic	GATA3(dist=1005168),MIR1626(dist=237393)	1	5320872	5320872	C	T
intergenic	GATA3(dist=1007163),MIR1626(dist=235398)	1	5322867	5322867	T	A
intergenic	GATA3(dist=1007309),MIR1626(dist=235252)	1	5323013	5323013	T	C
intergenic	GATA3(dist=1012438),MIR1626(dist=230123)	1	5328142	5328142	A	G
intergenic	GATA3(dist=1015278),MIR1626(dist=227283)	1	5330982	5330982	G	A
intergenic	GATA3(dist=1016940),MIR1626(dist=225621)	1	5332644	5332644	C	T
intergenic	GATA3(dist=1026044),MIR1626(dist=216517)	1	5341748	5341748	C	G
intergenic	GATA3(dist=1034450),MIR1626(dist=208111)	1	5350154	5350154	T	C
intergenic	GATA3(dist=1035368),MIR1626(dist=207193)	1	5351072	5351072	C	G
intergenic	GATA3(dist=1038057),MIR1626(dist=204504)	1	5353761	5353761	C	T
intergenic	GATA3(dist=1047061),MIR1626(dist=195500)	1	5362765	5362765	C	G
intergenic	GATA3(dist=1048485),MIR1626(dist=194076)	1	5364189	5364189	T	C
intergenic	GATA3(dist=1049938),MIR1626(dist=192623)	1	5365642	5365642	G	C
intergenic	GATA3(dist=1053688),MIR1626(dist=188873)	1	5369392	5369392	A	G
intergenic	GATA3(dist=1053764),MIR1626(dist=188797)	1	5369468	5369468	A	G
intergenic	GATA3(dist=1060191),MIR1626(dist=182370)	1	5375895	5375895	A	G
intergenic	GATA3(dist=1066188),MIR1626(dist=176373)	1	5381892	5381892	A	C
intergenic	GATA3(dist=1066545),MIR1626(dist=176016)	1	5382249	5382249	T	G
intergenic	GATA3(dist=1067748),MIR1626(dist=174813)	1	5383452	5383452	T	C
intergenic	GATA3(dist=1070322),MIR1626(dist=172239)	1	5386026	5386026	G	A
intergenic	GATA3(dist=1075082),MIR1626(dist=167479)	1	5390786	5390786	T	G
intergenic	GATA3(dist=1076260),MIR1626(dist=166301)	1	5391964	5391964	C	T
intergenic	GATA3(dist=1082194),MIR1626(dist=160367)	1	5397898	5397898	A	T
intergenic	GATA3(dist=1082526),MIR1626(dist=160035)	1	5398230	5398230	T	G
intergenic	GATA3(dist=1086137),MIR1626(dist=156424)	1	5401841	5401841	T	C
intergenic	GATA3(dist=1088139),MIR1626(dist=154422)	1	5403843	5403843	A	G
intergenic	GATA3(dist=1090159),MIR1626(dist=152402)	1	5405863	5405863	A	C
intergenic	GATA3(dist=1093805),MIR1626(dist=148756)	1	5409509	5409509	C	T
intronic	ECHDC3	1	6032284	6032284	G	C
intronic	ECHDC3	1	6033353	6033353	A	G
intronic	ECHDC3	1	6034307	6034307	G	A
intergenic	ECHDC3(dist=2701),SEC61A2(dist=129233)	1	6038209	6038209	C	T
intergenic	ECHDC3(dist=3245),SEC61A2(dist=128689)	1	6038753	6038753	A	G
intergenic	ECHDC3(dist=7842),SEC61A2(dist=124092)	1	6043350	6043350	G	T
intergenic	ECHDC3(dist=9676),SEC61A2(dist=122258)	1	6045184	6045184	G	A
intergenic	ECHDC3(dist=13739),SEC61A2(dist=118195)	1	6049247	6049247	A	C
intergenic	ECHDC3(dist=23591),SEC61A2(dist=108343)	1	6059099	6059099	G	A
intergenic	ECHDC3(dist=25852),SEC61A2(dist=106082)	1	6061360	6061360	T	C
intergenic	ECHDC3(dist=27927),SEC61A2(dist=104007)	1	6063435	6063435	G	A
intergenic	ECHDC3(dist=29901),SEC61A2(dist=102033)	1	6065409	6065409	C	G
intergenic	ECHDC3(dist=31001),SEC61A2(dist=100933)	1	6066509	6066509	A	G
intergenic	ECHDC3(dist=33151),SEC61A2(dist=98783)	1	6068659	6068659	C	A
intergenic	ECHDC3(dist=37202),SEC61A2(dist=94732)	1	6072710	6072710	G	A
intergenic	ECHDC3(dist=38200),SEC61A2(dist=93734)	1	6073708	6073708	C	G
intergenic	ECHDC3(dist=42220),SEC61A2(dist=89714)	1	6077728	6077728	A	G
intergenic	ECHDC3(dist=44892),SEC61A2(dist=87042)	1	6080400	6080400	A	G
intergenic	ECHDC3(dist=46156),SEC61A2(dist=85778)	1	6081664	6081664	A	C
intergenic	ECHDC3(dist=53987),SEC61A2(dist=77947)	1	6089495	6089495	T	A
intergenic	ECHDC3(dist=58694),SEC61A2(dist=73240)	1	6094202	6094202	A	G
intergenic	ECHDC3(dist=62907),SEC61A2(dist=69027)	1	6098415	6098415	C	T
intergenic	ECHDC3(dist=64550),SEC61A2(dist=67384)	1	6100058	6100058	T	G
intergenic	ECHDC3(dist=66352),SEC61A2(dist=65582)	1	6101860	6101860	C	T
intergenic	ECHDC3(dist=72166),SEC61A2(dist=59768)	1	6107674	6107674	C	T
intergenic	ECHDC3(dist=75334),SEC61A2(dist=56600)	1	6110842	6110842	T	C
intergenic	ECHDC3(dist=76108),SEC61A2(dist=55826)	1	6111616	6111616	A	G
intergenic	ECHDC3(dist=80373),SEC61A2(dist=51561)	1	6115881	6115881	A	G
intergenic	ECHDC3(dist=80436),SEC61A2(dist=51498)	1	6115944	6115944	C	T
intergenic	ECHDC3(dist=89589),SEC61A2(dist=42345)	1	6125097	6125097	T	C
intergenic	ECHDC3(dist=90481),SEC61A2(dist=41453)	1	6125989	6125989	C	A
intergenic	ECHDC3(dist=94141),SEC61A2(dist=37793)	1	6129649	6129649	A	G
intergenic	ECHDC3(dist=98884),SEC61A2(dist=33050)	1	6134392	6134392	C	T
intergenic	ECHDC3(dist=104675),SEC61A2(dist=27259)	1	6140183	6140183	C	T
intergenic	ECHDC3(dist=113164),SEC61A2(dist=18770)	1	6148672	6148672	A	G
intergenic	ECHDC3(dist=114286),SEC61A2(dist=17648)	1	6149794	6149794	C	A
intergenic	ECHDC3(dist=119039),SEC61A2(dist=12895)	1	6154547	6154547	T	C
intergenic	ECHDC3(dist=127729),SEC61A2(dist=4205)	1	6163237	6163237	A	G
upstream	SEC61A2(dist=311)	1	6167131	6167131	T	G
intronic	SEC61A2	1	6171415	6171415	T	A
exonic	SEC61A2	1	6176912	6176912	G	A
intronic	SEC61A2	1	6180100	6180100	C	A
intronic	SEC61A2	1	6180146	6180146	C	T
UTR3	SEC61A2(NM_001321620:c.*781C>T)	1	6182857	6182857	C	T
intronic	NUDT5	1	6188716	6188716	T	C
intronic	NUDT5	1	6190324	6190324	T	C
intronic	NUDT5	1	6192714	6192714	T	G
intergenic	NUDT5(dist=3397),OPTN(dist=361891)	1	6198712	6198712	T	C
intergenic	NUDT5(dist=3777),OPTN(dist=361511)	1	6199092	6199092	A	G
intergenic	NUDT5(dist=8055),OPTN(dist=357233)	1	6203370	6203370	C	G
intergenic	NUDT5(dist=9414),OPTN(dist=355874)	1	6204729	6204729	C	T
intergenic	NUDT5(dist=10111),OPTN(dist=355177)	1	6205426	6205426	C	G
intergenic	NUDT5(dist=13256),OPTN(dist=352032)	1	6208571	6208571	A	G
intergenic	NUDT5(dist=14748),OPTN(dist=350540)	1	6210063	6210063	T	C
intergenic	NUDT5(dist=15055),OPTN(dist=350233)	1	6210370	6210370	C	T
intergenic	NUDT5(dist=15751),OPTN(dist=349537)	1	6211066	6211066	T	A
intergenic	NUDT5(dist=16773),OPTN(dist=348515)	1	6212088	6212088	G	A
intergenic	NUDT5(dist=17587),OPTN(dist=347701)	1	6212902	6212902	C	T
intergenic	NUDT5(dist=21903),OPTN(dist=343385)	1	6217218	6217218	G	C
intergenic	NUDT5(dist=22544),OPTN(dist=342744)	1	6217859	6217859	T	C
intergenic	NUDT5(dist=27106),OPTN(dist=338182)	1	6222421	6222421	G	C
intergenic	NUDT5(dist=28103),OPTN(dist=337185)	1	6223418	6223418	A	C
intergenic	NUDT5(dist=28429),OPTN(dist=336859)	1	6223744	6223744	T	G
intergenic	NUDT5(dist=29251),OPTN(dist=336037)	1	6224566	6224566	G	C
intergenic	NUDT5(dist=37013),OPTN(dist=328275)	1	6232328	6232328	A	G
intergenic	NUDT5(dist=37254),OPTN(dist=328034)	1	6232569	6232569	A	G
intergenic	NUDT5(dist=40608),OPTN(dist=324680)	1	6235923	6235923	C	T
intergenic	NUDT5(dist=41261),OPTN(dist=324027)	1	6236576	6236576	C	T
intergenic	NUDT5(dist=44848),OPTN(dist=320440)	1	6240163	6240163	A	C
intergenic	NUDT5(dist=47182),OPTN(dist=318106)	1	6242497	6242497	G	A
intergenic	NUDT5(dist=54762),OPTN(dist=310526)	1	6250077	6250077	C	T
intergenic	NUDT5(dist=56322),OPTN(dist=308966)	1	6251637	6251637	A	G
intergenic	NUDT5(dist=60701),OPTN(dist=304587)	1	6256016	6256016	C	A
intergenic	NUDT5(dist=60762),OPTN(dist=304526)	1	6256077	6256077	A	T
intergenic	NUDT5(dist=63814),OPTN(dist=301474)	1	6259129	6259129	T	C
intergenic	NUDT5(dist=64872),OPTN(dist=300416)	1	6260187	6260187	G	A
intergenic	NUDT5(dist=66902),OPTN(dist=298386)	1	6262217	6262217	G	C
intergenic	NUDT5(dist=68329),OPTN(dist=296959)	1	6263644	6263644	G	C
intergenic	NUDT5(dist=70267),OPTN(dist=295021)	1	6265582	6265582	G	A
intergenic	NUDT5(dist=71369),OPTN(dist=293919)	1	6266684	6266684	G	A
intergenic	NUDT5(dist=74130),OPTN(dist=291158)	1	6269445	6269445	A	T
intergenic	NUDT5(dist=78520),OPTN(dist=286768)	1	6273835	6273835	C	T
intergenic	NUDT5(dist=79556),OPTN(dist=285732)	1	6274871	6274871	T	G
intergenic	NUDT5(dist=81181),OPTN(dist=284107)	1	6276496	6276496	T	G
intergenic	NUDT5(dist=82144),OPTN(dist=283144)	1	6277459	6277459	C	T
intergenic	NUDT5(dist=83206),OPTN(dist=282082)	1	6278521	6278521	A	G
intergenic	NUDT5(dist=94439),OPTN(dist=270849)	1	6289754	6289754	C	G
intergenic	NUDT5(dist=97178),OPTN(dist=268110)	1	6292493	6292493	C	A
intergenic	SEMA3D(dist=103094),SEMA3A(dist=257624)	1	8422001	8422001	T	C
intergenic	SEMA3D(dist=112188),SEMA3A(dist=248530)	1	8431095	8431095	T	G
intergenic	SEMA3D(dist=118368),SEMA3A(dist=242350)	1	8437275	8437275	G	A
intergenic	SEMA3D(dist=122001),SEMA3A(dist=238717)	1	8440908	8440908	T	C
intergenic	SEMA3D(dist=129837),SEMA3A(dist=230881)	1	8448744	8448744	C	T
intergenic	SEMA3D(dist=134781),SEMA3A(dist=225937)	1	8453688	8453688	C	A
intergenic	SEMA3D(dist=138815),SEMA3A(dist=221903)	1	8457722	8457722	C	T
intergenic	SEMA3D(dist=142480),SEMA3A(dist=218238)	1	8461387	8461387	T	G
intergenic	SEMA3D(dist=147236),SEMA3A(dist=213482)	1	8466143	8466143	A	C
intergenic	SEMA3D(dist=148463),SEMA3A(dist=212255)	1	8467370	8467370	G	A
intergenic	SEMA3D(dist=154945),SEMA3A(dist=205773)	1	8473852	8473852	C	T
intergenic	SEMA3D(dist=168521),SEMA3A(dist=192197)	1	8487428	8487428	C	A
intergenic	SEMA3D(dist=173249),SEMA3A(dist=187469)	1	8492156	8492156	G	A
intergenic	SEMA3D(dist=181858),SEMA3A(dist=178860)	1	8500765	8500765	T	C
intergenic	SEMA3D(dist=182784),SEMA3A(dist=177934)	1	8501691	8501691	C	G
intergenic	SEMA3D(dist=183063),SEMA3A(dist=177655)	1	8501970	8501970	A	G
intergenic	SEMA3D(dist=187086),SEMA3A(dist=173632)	1	8505993	8505993	G	A
intergenic	SEMA3D(dist=189278),SEMA3A(dist=171440)	1	8508185	8508185	G	A
intergenic	SEMA3D(dist=198428),SEMA3A(dist=162290)	1	8517335	8517335	G	C
intergenic	SEMA3D(dist=202859),SEMA3A(dist=157859)	1	8521766	8521766	G	A
intergenic	SEMA3D(dist=209796),SEMA3A(dist=150922)	1	8528703	8528703	G	T
intergenic	SEMA3D(dist=218128),SEMA3A(dist=142590)	1	8537035	8537035	A	T
intergenic	SEMA3D(dist=225128),SEMA3A(dist=135590)	1	8544035	8544035	T	C
intergenic	SEMA3D(dist=225879),SEMA3A(dist=134839)	1	8544786	8544786	C	A
intergenic	SEMA3D(dist=227037),SEMA3A(dist=133681)	1	8545944	8545944	T	G
intergenic	SEMA3D(dist=232725),SEMA3A(dist=127993)	1	8551632	8551632	A	G
intergenic	SEMA3D(dist=237592),SEMA3A(dist=123126)	1	8556499	8556499	T	C
intergenic	SEMA3D(dist=238180),SEMA3A(dist=122538)	1	8557087	8557087	C	T
intergenic	SEMA3D(dist=241269),SEMA3A(dist=119449)	1	8560176	8560176	G	A
intergenic	SEMA3D(dist=241699),SEMA3A(dist=119019)	1	8560606	8560606	G	T
intergenic	SEMA3D(dist=242478),SEMA3A(dist=118240)	1	8561385	8561385	T	C
intergenic	SEMA3D(dist=246020),SEMA3A(dist=114698)	1	8564927	8564927	A	G
intergenic	SEMA3D(dist=250800),SEMA3A(dist=109918)	1	8569707	8569707	C	A
intergenic	SEMA3D(dist=250987),SEMA3A(dist=109731)	1	8569894	8569894	T	A
intergenic	SEMA3D(dist=254002),SEMA3A(dist=106716)	1	8572909	8572909	A	G
intergenic	SEMA3D(dist=255949),SEMA3A(dist=104769)	1	8574856	8574856	C	T
intergenic	SEMA3D(dist=258858),SEMA3A(dist=101860)	1	8577765	8577765	C	T
intergenic	SEMA3D(dist=262067),SEMA3A(dist=98651)	1	8580974	8580974	C	A
intergenic	SEMA3D(dist=284332),SEMA3A(dist=76386)	1	8603239	8603239	C	T
intergenic	SEMA3D(dist=289043),SEMA3A(dist=71675)	1	8607950	8607950	A	G
intergenic	SEMA3D(dist=292429),SEMA3A(dist=68289)	1	8611336	8611336	A	G
intergenic	SEMA3D(dist=294275),SEMA3A(dist=66443)	1	8613182	8613182	T	C
intergenic	SEMA3D(dist=294986),SEMA3A(dist=65732)	1	8613893	8613893	G	A
intergenic	SEMA3D(dist=296781),SEMA3A(dist=63937)	1	8615688	8615688	A	G
intergenic	SEMA3D(dist=305467),SEMA3A(dist=55251)	1	8624374	8624374	T	C
intergenic	SEMA3D(dist=311655),SEMA3A(dist=49063)	1	8630562	8630562	A	C
intergenic	SEMA3D(dist=313256),SEMA3A(dist=47462)	1	8632163	8632163	C	T
intergenic	SEMA3D(dist=313505),SEMA3A(dist=47213)	1	8632412	8632412	C	T
intergenic	SEMA3D(dist=318803),SEMA3A(dist=41915)	1	8637710	8637710	G	A
intergenic	SEMA3D(dist=321260),SEMA3A(dist=39458)	1	8640167	8640167	G	T
intergenic	SEMA3D(dist=325022),SEMA3A(dist=35696)	1	8643929	8643929	A	T
intergenic	SEMA3D(dist=331375),SEMA3A(dist=29343)	1	8650282	8650282	C	T
intergenic	SEMA3D(dist=335242),SEMA3A(dist=25476)	1	8654149	8654149	G	A
intergenic	SEMA3D(dist=337474),SEMA3A(dist=23244)	1	8656381	8656381	C	T
intergenic	SEMA3D(dist=339022),SEMA3A(dist=21696)	1	8657929	8657929	G	A
intergenic	SELENOO(dist=15247),MAPK11(dist=86842)	1	20099611	20099611	T	C
intergenic	SELENOO(dist=17886),MAPK11(dist=84203)	1	20102250	20102250	A	T
intergenic	SELENOO(dist=19187),MAPK11(dist=82902)	1	20103551	20103551	C	A
intergenic	SELENOO(dist=21716),MAPK11(dist=80373)	1	20106080	20106080	G	A
intergenic	SELENOO(dist=23670),MAPK11(dist=78419)	1	20108034	20108034	G	A
intergenic	SELENOO(dist=29047),MAPK11(dist=73042)	1	20113411	20113411	C	T
intergenic	SELENOO(dist=33212),MAPK11(dist=68877)	1	20117576	20117576	T	C
intergenic	SELENOO(dist=43096),MAPK11(dist=58993)	1	20127460	20127460	C	T
intergenic	SELENOO(dist=44979),MAPK11(dist=57110)	1	20129343	20129343	G	A
intergenic	SELENOO(dist=50445),MAPK11(dist=51644)	1	20134809	20134809	C	T
intergenic	SELENOO(dist=50995),MAPK11(dist=51094)	1	20135359	20135359	G	T
intergenic	SELENOO(dist=58022),MAPK11(dist=44067)	1	20142386	20142386	G	A
intergenic	SELENOO(dist=60537),MAPK11(dist=41552)	1	20144901	20144901	A	G
intergenic	SELENOO(dist=66379),MAPK11(dist=35710)	1	20150743	20150743	A	G
intergenic	SELENOO(dist=66642),MAPK11(dist=35447)	1	20151006	20151006	T	G
intergenic	SELENOO(dist=68174),MAPK11(dist=33915)	1	20152538	20152538	A	C
intergenic	SELENOO(dist=70296),MAPK11(dist=31793)	1	20154660	20154660	A	G
intergenic	SELENOO(dist=72611),MAPK11(dist=29478)	1	20156975	20156975	T	C
intergenic	SELENOO(dist=75036),MAPK11(dist=27053)	1	20159400	20159400	A	G
intergenic	SELENOO(dist=80075),MAPK11(dist=22014)	1	20164439	20164439	T	A
intergenic	SELENOO(dist=83285),MAPK11(dist=18804)	1	20167649	20167649	T	C
intergenic	SELENOO(dist=85444),MAPK11(dist=16645)	1	20169808	20169808	A	G
intergenic	SELENOO(dist=89707),MAPK11(dist=12382)	1	20174071	20174071	G	C
intergenic	SELENOO(dist=90040),MAPK11(dist=12049)	1	20174404	20174404	G	A
intergenic	SELENOO(dist=94566),MAPK11(dist=7523)	1	20178930	20178930	A	G
intergenic	SELENOO(dist=98775),MAPK11(dist=3314)	1	20183139	20183139	G	A
downstream	MAPK11(dist=874)	1	20185579	20185579	T	C
UTR3	MAPK11(NM_001006227:c.*934C>T)	1	20186932	20186932	G	A
intronic	MAPK11	1	20189605	20189605	T	C
intronic	MAPK11	1	20192155	20192155	T	C
intronic	MAPK11	1	20193710	20193710	C	T
intronic	MAPK11	1	20195254	20195254	A	G
intronic	MAPK11	1	20195566	20195566	G	A
intronic	MAPK11	1	20198399	20198399	T	G
intronic	MAPK11	1	20199998	20199998	C	T
intronic	MAPK11	1	20205272	20205272	T	C
intronic	MAPK11	1	20209193	20209193	C	T
intronic	MAPK11	1	20212762	20212762	T	C
intergenic	MAPK11(dist=2229),MIR1693(dist=123037)	1	20219096	20219096	G	C
intergenic	MAPK11(dist=4488),MIR1693(dist=120778)	1	20221355	20221355	T	C
intergenic	MAPK11(dist=9660),MIR1693(dist=115606)	1	20226527	20226527	A	G
intergenic	MAPK11(dist=14269),MIR1693(dist=110997)	1	20231136	20231136	C	T
intergenic	MAPK11(dist=21358),MIR1693(dist=103908)	1	20238225	20238225	T	C
intergenic	MAPK11(dist=26937),MIR1693(dist=98329)	1	20243804	20243804	T	C
intergenic	MAPK11(dist=27114),MIR1693(dist=98152)	1	20243981	20243981	T	C
intergenic	MAPK11(dist=30384),MIR1693(dist=94882)	1	20247251	20247251	C	A
intergenic	MAPK11(dist=36858),MIR1693(dist=88408)	1	20253725	20253725	C	A
intergenic	MAPK11(dist=37259),MIR1693(dist=88007)	1	20254126	20254126	T	C
intergenic	MAPK11(dist=38669),MIR1693(dist=86597)	1	20255536	20255536	A	C
intergenic	MAPK11(dist=42148),MIR1693(dist=83118)	1	20259015	20259015	G	A
intergenic	MAPK11(dist=43782),MIR1693(dist=81484)	1	20260649	20260649	T	C
intergenic	MAPK11(dist=57062),MIR1693(dist=68204)	1	20273929	20273929	C	T
intergenic	MAPK11(dist=65436),MIR1693(dist=59830)	1	20282303	20282303	G	C
intergenic	MAPK11(dist=68620),MIR1693(dist=56646)	1	20285487	20285487	T	C
intergenic	MAPK11(dist=69007),MIR1693(dist=56259)	1	20285874	20285874	A	G
intergenic	MAPK11(dist=70512),MIR1693(dist=54754)	1	20287379	20287379	C	G
intergenic	MAPK11(dist=78409),MIR1693(dist=46857)	1	20295276	20295276	A	G
intergenic	MAPK11(dist=84626),MIR1693(dist=40640)	1	20301493	20301493	C	G
intergenic	MAPK11(dist=90224),MIR1693(dist=35042)	1	20307091	20307091	T	C
intergenic	MSRB3(dist=28187),HMGA2(dist=108747)	1	34058174	34058174	G	T
intergenic	MSRB3(dist=33013),HMGA2(dist=103921)	1	34063000	34063000	C	T
intergenic	MSRB3(dist=35912),HMGA2(dist=101022)	1	34065899	34065899	A	G
intergenic	MSRB3(dist=37634),HMGA2(dist=99300)	1	34067621	34067621	G	A
intergenic	MSRB3(dist=39803),HMGA2(dist=97131)	1	34069790	34069790	C	T
intergenic	MSRB3(dist=44286),HMGA2(dist=92648)	1	34074273	34074273	G	A
intergenic	MSRB3(dist=47415),HMGA2(dist=89519)	1	34077402	34077402	T	C
intergenic	MSRB3(dist=54020),HMGA2(dist=82914)	1	34084007	34084007	A	G
intergenic	MSRB3(dist=58994),HMGA2(dist=77940)	1	34088981	34088981	G	T
intergenic	MSRB3(dist=61250),HMGA2(dist=75684)	1	34091237	34091237	G	A
intergenic	MSRB3(dist=62760),HMGA2(dist=74174)	1	34092747	34092747	T	A
intergenic	MSRB3(dist=64124),HMGA2(dist=72810)	1	34094111	34094111	A	G
intergenic	MSRB3(dist=68336),HMGA2(dist=68598)	1	34098323	34098323	A	G
intergenic	MSRB3(dist=71020),HMGA2(dist=65914)	1	34101007	34101007	C	A
intergenic	MSRB3(dist=72027),HMGA2(dist=64907)	1	34102014	34102014	G	A
intergenic	MSRB3(dist=73421),HMGA2(dist=63513)	1	34103408	34103408	G	A
intergenic	MSRB3(dist=82722),HMGA2(dist=54212)	1	34112709	34112709	T	C
intergenic	MSRB3(dist=84479),HMGA2(dist=52455)	1	34114466	34114466	A	G
intergenic	MSRB3(dist=84677),HMGA2(dist=52257)	1	34114664	34114664	C	T
intergenic	MSRB3(dist=86150),HMGA2(dist=50784)	1	34116137	34116137	T	C
intergenic	MSRB3(dist=90721),HMGA2(dist=46213)	1	34120708	34120708	T	C
intergenic	MSRB3(dist=92470),HMGA2(dist=44464)	1	34122457	34122457	A	G
intergenic	MSRB3(dist=94020),HMGA2(dist=42914)	1	34124007	34124007	T	G
intergenic	MSRB3(dist=97250),HMGA2(dist=39684)	1	34127237	34127237	T	A
intergenic	MSRB3(dist=101076),HMGA2(dist=35858)	1	34131063	34131063	C	T
intergenic	MSRB3(dist=101695),HMGA2(dist=35239)	1	34131682	34131682	C	G
intergenic	MSRB3(dist=105242),HMGA2(dist=31692)	1	34135229	34135229	G	A
intergenic	MSRB3(dist=111720),HMGA2(dist=25214)	1	34141707	34141707	T	C
intergenic	MSRB3(dist=111881),HMGA2(dist=25053)	1	34141868	34141868	A	G
intergenic	MSRB3(dist=113907),HMGA2(dist=23027)	1	34143894	34143894	T	C
intergenic	MSRB3(dist=116149),HMGA2(dist=20785)	1	34146136	34146136	C	T
intergenic	MSRB3(dist=118209),HMGA2(dist=18725)	1	34148196	34148196	G	A
intergenic	MSRB3(dist=119965),HMGA2(dist=16969)	1	34149952	34149952	G	T
intergenic	MSRB3(dist=121120),HMGA2(dist=15814)	1	34151107	34151107	C	T
intergenic	MSRB3(dist=124749),HMGA2(dist=12185)	1	34154736	34154736	T	C
intergenic	MSRB3(dist=125803),HMGA2(dist=11131)	1	34155790	34155790	C	G
intergenic	MSRB3(dist=126904),HMGA2(dist=10030)	1	34156891	34156891	C	G
intergenic	MSRB3(dist=126987),HMGA2(dist=9947)	1	34156974	34156974	T	C
intergenic	MSRB3(dist=131428),HMGA2(dist=5506)	1	34161415	34161415	T	C
intronic	HMGA2	1	34173620	34173620	C	T
intronic	HMGA2	1	34178381	34178381	C	T
intronic	HMGA2	1	34178497	34178497	T	C
intronic	HMGA2	1	34183150	34183150	G	A
intronic	HMGA2	1	34204940	34204940	C	T
intronic	HMGA2	1	34205659	34205659	C	T
intronic	HMGA2	1	34212033	34212033	C	T
intronic	HMGA2	1	34212165	34212165	C	A
intronic	HMGA2	1	34219886	34219886	T	C
intronic	HMGA2	1	34223896	34223896	A	G
intronic	HMGA2	1	34229973	34229973	C	T
intronic	HMGA2	1	34236467	34236467	G	T
intronic	HMGA2	1	34244490	34244490	C	T
intronic	HMGA2	1	34248730	34248730	G	A
intronic	HMGA2	1	34249215	34249215	G	A
intronic	HMGA2	1	34253765	34253765	C	T
intronic	HMGA2	1	34256580	34256580	A	G
intronic	HMGA2	1	34259713	34259713	A	G
intronic	HMGA2	1	34260357	34260357	T	C
intronic	HMGA2	1	34265465	34265465	T	C
intergenic	TSPAN8(dist=204210),TBC1D15(dist=103853)	1	36311640	36311640	G	A
intergenic	TSPAN8(dist=205170),TBC1D15(dist=102893)	1	36312600	36312600	G	A
intergenic	TSPAN8(dist=211948),TBC1D15(dist=96115)	1	36319378	36319378	G	A
intergenic	TSPAN8(dist=213385),TBC1D15(dist=94678)	1	36320815	36320815	T	C
intergenic	TSPAN8(dist=216409),TBC1D15(dist=91654)	1	36323839	36323839	A	C
intergenic	TSPAN8(dist=218886),TBC1D15(dist=89177)	1	36326316	36326316	C	T
intergenic	TSPAN8(dist=222324),TBC1D15(dist=85739)	1	36329754	36329754	G	A
intergenic	TSPAN8(dist=228164),TBC1D15(dist=79899)	1	36335594	36335594	T	A
intergenic	TSPAN8(dist=231914),TBC1D15(dist=76149)	1	36339344	36339344	A	T
intergenic	TSPAN8(dist=235020),TBC1D15(dist=73043)	1	36342450	36342450	T	C
intergenic	TSPAN8(dist=237204),TBC1D15(dist=70859)	1	36344634	36344634	C	T
intergenic	TSPAN8(dist=246728),TBC1D15(dist=61335)	1	36354158	36354158	C	T
intergenic	TSPAN8(dist=252603),TBC1D15(dist=55460)	1	36360033	36360033	T	C
intergenic	TSPAN8(dist=256542),TBC1D15(dist=51521)	1	36363972	36363972	A	G
intergenic	TSPAN8(dist=258476),TBC1D15(dist=49587)	1	36365906	36365906	C	A
intergenic	TSPAN8(dist=260539),TBC1D15(dist=47524)	1	36367969	36367969	C	T
intergenic	TSPAN8(dist=265324),TBC1D15(dist=42739)	1	36372754	36372754	G	C
intergenic	TSPAN8(dist=266030),TBC1D15(dist=42033)	1	36373460	36373460	A	C
intergenic	TSPAN8(dist=269409),TBC1D15(dist=38654)	1	36376839	36376839	A	G
intergenic	TSPAN8(dist=271193),TBC1D15(dist=36870)	1	36378623	36378623	C	T
intergenic	TSPAN8(dist=291973),TBC1D15(dist=16090)	1	36399403	36399403	T	C
intergenic	TSPAN8(dist=296319),TBC1D15(dist=11744)	1	36403749	36403749	C	T
intergenic	TSPAN8(dist=298377),TBC1D15(dist=9686)	1	36405807	36405807	A	C
intergenic	TSPAN8(dist=306089),TBC1D15(dist=1974)	1	36413519	36413519	C	T
intronic	TBC1D15	1	36418230	36418230	T	C
intronic	TBC1D15	1	36423166	36423166	C	T
intronic	TBC1D15	1	36423194	36423194	G	A
intronic	TBC1D15	1	36425593	36425593	C	T
intronic	TBC1D15	1	36434398	36434398	A	G
intronic	TBC1D15	1	36436659	36436659	T	C
intergenic	TBC1D15(dist=2062),TPH2(dist=9090)	1	36444618	36444618	T	C
intronic	TPH2	1	36454386	36454386	T	C
intronic	TPH2	1	36454886	36454886	A	G
exonic	TPH2	1	36458265	36458265	C	A
intronic	TPH2	1	36462016	36462016	A	G
intronic	TPH2	1	36465015	36465015	A	G
intronic	TPH2	1	36469008	36469008	A	G
exonic	TPH2	1	36479698	36479698	T	C
intronic	TPH2	1	36489209	36489209	A	G
intronic	TPH2	1	36493033	36493033	T	C
intronic	TPH2	1	36497805	36497805	A	G
intronic	TPH2	1	36501644	36501644	T	C
intronic	TPH2	1	36501684	36501684	C	G
intronic	TPH2	1	36505818	36505818	T	C
intronic	TPH2	1	36505904	36505904	C	T
UTR3	TPH2(NM_001001301:c.*465T>C)	1	36507805	36507805	T	C
intergenic	TPH2(dist=4262),GLIPR1L(dist=1212815)	1	36512261	36512261	C	G
intergenic	TPH2(dist=6317),GLIPR1L(dist=1210760)	1	36514316	36514316	T	G
intergenic	CSRP2(dist=83163),NAV3(dist=339811)	1	38253930	38253930	C	T
intergenic	CSRP2(dist=87271),NAV3(dist=335703)	1	38258038	38258038	G	A
intergenic	CSRP2(dist=90335),NAV3(dist=332639)	1	38261102	38261102	G	T
intergenic	CSRP2(dist=91913),NAV3(dist=331061)	1	38262680	38262680	A	G
intergenic	CSRP2(dist=95103),NAV3(dist=327871)	1	38265870	38265870	A	G
intergenic	CSRP2(dist=98059),NAV3(dist=324915)	1	38268826	38268826	G	A
intergenic	CSRP2(dist=99316),NAV3(dist=323658)	1	38270083	38270083	C	T
intergenic	CSRP2(dist=106150),NAV3(dist=316824)	1	38276917	38276917	A	G
intergenic	CSRP2(dist=110573),NAV3(dist=312401)	1	38281340	38281340	A	G
intergenic	CSRP2(dist=112901),NAV3(dist=310073)	1	38283668	38283668	C	T
intergenic	CSRP2(dist=120583),NAV3(dist=302391)	1	38291350	38291350	A	G
intergenic	CSRP2(dist=123449),NAV3(dist=299525)	1	38294216	38294216	C	T
intergenic	CSRP2(dist=124903),NAV3(dist=298071)	1	38295670	38295670	C	T
intergenic	CSRP2(dist=129536),NAV3(dist=293438)	1	38300303	38300303	C	T
intergenic	CSRP2(dist=132087),NAV3(dist=290887)	1	38302854	38302854	C	T
intergenic	CSRP2(dist=139812),NAV3(dist=283162)	1	38310579	38310579	C	T
intergenic	CSRP2(dist=149192),NAV3(dist=273782)	1	38319959	38319959	A	G
intergenic	CSRP2(dist=158247),NAV3(dist=264727)	1	38329014	38329014	T	A
intergenic	CSRP2(dist=161111),NAV3(dist=261863)	1	38331878	38331878	A	G
intergenic	CSRP2(dist=163382),NAV3(dist=259592)	1	38334149	38334149	T	C
intergenic	CSRP2(dist=168093),NAV3(dist=254881)	1	38338860	38338860	G	A
intergenic	CSRP2(dist=170134),NAV3(dist=252840)	1	38340901	38340901	A	G
intergenic	CSRP2(dist=175839),NAV3(dist=247135)	1	38346606	38346606	C	G
intergenic	CSRP2(dist=188912),NAV3(dist=234062)	1	38359679	38359679	G	A
intergenic	CSRP2(dist=192119),NAV3(dist=230855)	1	38362886	38362886	T	G
intergenic	CSRP2(dist=192607),NAV3(dist=230367)	1	38363374	38363374	C	T
intergenic	CSRP2(dist=215348),NAV3(dist=207626)	1	38386115	38386115	T	G
intergenic	CSRP2(dist=216070),NAV3(dist=206904)	1	38386837	38386837	A	G
intergenic	CSRP2(dist=224950),NAV3(dist=198024)	1	38395717	38395717	A	G
intergenic	CSRP2(dist=226370),NAV3(dist=196604)	1	38397137	38397137	T	C
intergenic	CSRP2(dist=228808),NAV3(dist=194166)	1	38399575	38399575	A	G
intergenic	CSRP2(dist=233942),NAV3(dist=189032)	1	38404709	38404709	T	A
intergenic	CSRP2(dist=234239),NAV3(dist=188735)	1	38405006	38405006	A	C
intergenic	CSRP2(dist=247443),NAV3(dist=175531)	1	38418210	38418210	A	G
intergenic	CSRP2(dist=249840),NAV3(dist=173134)	1	38420607	38420607	A	G
intergenic	CSRP2(dist=251970),NAV3(dist=171004)	1	38422737	38422737	G	A
intergenic	CSRP2(dist=260113),NAV3(dist=162861)	1	38430880	38430880	C	A
intergenic	CSRP2(dist=262423),NAV3(dist=160551)	1	38433190	38433190	A	G
intergenic	CSRP2(dist=265831),NAV3(dist=157143)	1	38436598	38436598	T	G
intergenic	CSRP2(dist=266607),NAV3(dist=156367)	1	38437374	38437374	G	A
intergenic	CSRP2(dist=267618),NAV3(dist=155356)	1	38438385	38438385	A	G
intergenic	CSRP2(dist=269674),NAV3(dist=153300)	1	38440441	38440441	A	G
intergenic	CSRP2(dist=273162),NAV3(dist=149812)	1	38443929	38443929	A	G
intergenic	CSRP2(dist=279854),NAV3(dist=143120)	1	38450621	38450621	A	C
intergenic	CSRP2(dist=282636),NAV3(dist=140338)	1	38453403	38453403	T	C
intergenic	CSRP2(dist=283094),NAV3(dist=139880)	1	38453861	38453861	C	A
intergenic	CSRP2(dist=285605),NAV3(dist=137369)	1	38456372	38456372	T	C
intergenic	CSRP2(dist=291519),NAV3(dist=131455)	1	38462286	38462286	A	G
intergenic	CSRP2(dist=293285),NAV3(dist=129689)	1	38464052	38464052	G	T
intergenic	CSRP2(dist=296449),NAV3(dist=126525)	1	38467216	38467216	G	A
intergenic	CSRP2(dist=296467),NAV3(dist=126507)	1	38467234	38467234	A	G
intergenic	CSRP2(dist=297067),NAV3(dist=125907)	1	38467834	38467834	C	T
intergenic	CSRP2(dist=298364),NAV3(dist=124610)	1	38469131	38469131	G	A
intergenic	CSRP2(dist=305836),NAV3(dist=117138)	1	38476603	38476603	T	C
intergenic	CSRP2(dist=313461),NAV3(dist=109513)	1	38484228	38484228	C	T
intergenic	CSRP2(dist=318497),NAV3(dist=104477)	1	38489264	38489264	T	C
intergenic	CSRP2(dist=319169),NAV3(dist=103805)	1	38489936	38489936	T	C
intergenic	CSRP2(dist=319790),NAV3(dist=103184)	1	38490557	38490557	A	G
intergenic	CSRP2(dist=319906),NAV3(dist=103068)	1	38490673	38490673	A	G
intergenic	CSRP2(dist=325326),NAV3(dist=97648)	1	38496093	38496093	A	G
intergenic	CSRP2(dist=329666),NAV3(dist=93308)	1	38500433	38500433	T	C
intergenic	CSRP2(dist=329895),NAV3(dist=93079)	1	38500662	38500662	A	G
intergenic	CSRP2(dist=337944),NAV3(dist=85030)	1	38508711	38508711	C	A
intergenic	CSRP2(dist=338589),NAV3(dist=84385)	1	38509356	38509356	C	T
intergenic	CSRP2(dist=340604),NAV3(dist=82370)	1	38511371	38511371	A	C
intergenic	CSRP2(dist=349179),NAV3(dist=73795)	1	38519946	38519946	A	G
intergenic	CSRP2(dist=354962),NAV3(dist=68012)	1	38525729	38525729	A	G
intergenic	CSRP2(dist=356718),NAV3(dist=66256)	1	38527485	38527485	T	C
intergenic	CSRP2(dist=357492),NAV3(dist=65482)	1	38528259	38528259	A	G
intergenic	CSRP2(dist=364680),NAV3(dist=58294)	1	38535447	38535447	T	A
intergenic	CSRP2(dist=368790),NAV3(dist=54184)	1	38539557	38539557	A	C
intergenic	CSRP2(dist=379743),NAV3(dist=43231)	1	38550510	38550510	A	G
intergenic	CSRP2(dist=380928),NAV3(dist=42046)	1	38551695	38551695	A	G
intergenic	CSRP2(dist=389731),NAV3(dist=33243)	1	38560498	38560498	C	T
intergenic	CSRP2(dist=397104),NAV3(dist=25870)	1	38567871	38567871	T	G
intergenic	CSRP2(dist=400506),NAV3(dist=22468)	1	38571273	38571273	T	C
intergenic	CSRP2(dist=403827),NAV3(dist=19147)	1	38574594	38574594	T	C
intergenic	CSRP2(dist=407990),NAV3(dist=14984)	1	38578757	38578757	G	A
intergenic	CSRP2(dist=414287),NAV3(dist=8687)	1	38585054	38585054	A	G
intergenic	CSRP2(dist=420114),NAV3(dist=2860)	1	38590881	38590881	T	C
intronic	NAV3	1	38596101	38596101	A	C
intronic	NAV3	1	38599508	38599508	T	A
intronic	NAV3	1	38604632	38604632	G	A
intronic	NAV3	1	38613939	38613939	A	G
intronic	NAV3	1	38617576	38617576	T	C
intronic	NAV3	1	38619348	38619348	T	C
intronic	NAV3	1	38620459	38620459	C	T
intronic	NAV3	1	38622687	38622687	T	C
intronic	NAV3	1	38630232	38630232	G	T
intronic	NAV3	1	38632217	38632217	T	C
intronic	NAV3	1	38636849	38636849	A	G
intronic	NAV3	1	38637757	38637757	C	G
intronic	NAV3	1	38642219	38642219	G	A
intronic	NAV3	1	38645042	38645042	T	G
intronic	NAV3	1	38648629	38648629	G	A
intronic	NAV3	1	38650614	38650614	A	G
intronic	NAV3	1	38653199	38653199	G	A
intronic	NAV3	1	38655574	38655574	A	G
intronic	NAV3	1	38660786	38660786	G	A
intronic	NAV3	1	38672860	38672860	T	C
intronic	NAV3	1	38672922	38672922	G	A
intronic	NAV3	1	38676789	38676789	T	G
intronic	NAV3	1	38679892	38679892	T	C
intronic	NAV3	1	38683654	38683654	A	G
intronic	NAV3	1	38688527	38688527	A	G
intronic	NAV3	1	38693962	38693962	C	A
intronic	NAV3	1	38695855	38695855	G	A
intronic	NAV3	1	38703172	38703172	G	C
intronic	NAV3	1	38706076	38706076	T	C
intronic	NAV3	1	38707559	38707559	T	A
intergenic	PPP1R12A(dist=212950),MYF6(dist=99502)	1	39827737	39827737	C	T
intergenic	PPP1R12A(dist=217449),MYF6(dist=95003)	1	39832236	39832236	T	C
intergenic	PPP1R12A(dist=223091),MYF6(dist=89361)	1	39837878	39837878	C	T
intergenic	PPP1R12A(dist=223403),MYF6(dist=89049)	1	39838190	39838190	C	T
intergenic	PPP1R12A(dist=227736),MYF6(dist=84716)	1	39842523	39842523	T	C
intergenic	PPP1R12A(dist=232886),MYF6(dist=79566)	1	39847673	39847673	T	C
intergenic	PPP1R12A(dist=240172),MYF6(dist=72280)	1	39854959	39854959	C	T
intergenic	PPP1R12A(dist=242128),MYF6(dist=70324)	1	39856915	39856915	C	T
intergenic	PPP1R12A(dist=247047),MYF6(dist=65405)	1	39861834	39861834	C	T
intergenic	PPP1R12A(dist=262925),MYF6(dist=49527)	1	39877712	39877712	G	A
intergenic	PPP1R12A(dist=264131),MYF6(dist=48321)	1	39878918	39878918	G	A
intergenic	PPP1R12A(dist=270155),MYF6(dist=42297)	1	39884942	39884942	A	T
intergenic	PPP1R12A(dist=273218),MYF6(dist=39234)	1	39888005	39888005	T	A
intergenic	PPP1R12A(dist=276278),MYF6(dist=36174)	1	39891065	39891065	A	G
intergenic	PPP1R12A(dist=278959),MYF6(dist=33493)	1	39893746	39893746	C	T
intergenic	PPP1R12A(dist=281330),MYF6(dist=31122)	1	39896117	39896117	G	A
intergenic	PPP1R12A(dist=285843),MYF6(dist=26609)	1	39900630	39900630	C	A
intergenic	PPP1R12A(dist=290361),MYF6(dist=22091)	1	39905148	39905148	G	C
intergenic	PPP1R12A(dist=297533),MYF6(dist=14919)	1	39912320	39912320	C	A
intergenic	PPP1R12A(dist=301657),MYF6(dist=10795)	1	39916444	39916444	T	C
intergenic	PPP1R12A(dist=302883),MYF6(dist=9569)	1	39917670	39917670	A	G
intergenic	PPP1R12A(dist=304158),MYF6(dist=8294)	1	39918945	39918945	C	T
intergenic	PPP1R12A(dist=305738),MYF6(dist=6714)	1	39920525	39920525	T	C
intergenic	PPP1R12A(dist=306119),MYF6(dist=6333)	1	39920906	39920906	G	A
intergenic	PPP1R12A(dist=308326),MYF6(dist=4126)	1	39923113	39923113	T	C
intergenic	MYF5(dist=3186),NONE(dist=NONE)	1	39936317	39936317	G	A
intergenic	MYF5(dist=4672),NONE(dist=NONE)	1	39937803	39937803	C	T
intergenic	MYF5(dist=5421),NONE(dist=NONE)	1	39938552	39938552	C	G
intergenic	MYF5(dist=5519),NONE(dist=NONE)	1	39938650	39938650	T	C
intergenic	MYF5(dist=8038),NONE(dist=NONE)	1	39941169	39941169	T	C
intergenic	MYF5(dist=10543),NONE(dist=NONE)	1	39943674	39943674	T	C
intergenic	MYF5(dist=12621),NONE(dist=NONE)	1	39945752	39945752	G	A
intergenic	MYF5(dist=15652),NONE(dist=NONE)	1	39948783	39948783	C	T
intergenic	MYF5(dist=21129),NONE(dist=NONE)	1	39954260	39954260	C	T
intergenic	MYF5(dist=23739),NONE(dist=NONE)	1	39956870	39956870	A	G
intergenic	MYF5(dist=31331),NONE(dist=NONE)	1	39964462	39964462	C	T
intergenic	MYF5(dist=37300),NONE(dist=NONE)	1	39970431	39970431	G	A
intergenic	MYF5(dist=40202),NONE(dist=NONE)	1	39973333	39973333	C	T
intergenic	MYF5(dist=43555),NONE(dist=NONE)	1	39976686	39976686	A	G
intergenic	MYF5(dist=51941),NONE(dist=NONE)	1	39985072	39985072	A	G
intergenic	MYF5(dist=53859),NONE(dist=NONE)	1	39986990	39986990	G	A
intergenic	MYF5(dist=59696),NONE(dist=NONE)	1	39992827	39992827	T	C
intergenic	MYF5(dist=63906),NONE(dist=NONE)	1	39997037	39997037	A	T
intergenic	MYF5(dist=65442),NONE(dist=NONE)	1	39998573	39998573	A	C
intergenic	MYF5(dist=68041),NONE(dist=NONE)	1	40001172	40001172	C	T
intergenic	MYF5(dist=68867),NONE(dist=NONE)	1	40001998	40001998	T	C
intergenic	MYF5(dist=72076),NONE(dist=NONE)	1	40005207	40005207	A	G
intergenic	MYF5(dist=73886),NONE(dist=NONE)	1	40007017	40007017	T	C
intergenic	MYF5(dist=78889),NONE(dist=NONE)	1	40012020	40012020	G	A
intergenic	MYF5(dist=83019),NONE(dist=NONE)	1	40016150	40016150	C	T
intergenic	MYF5(dist=88439),NONE(dist=NONE)	1	40021570	40021570	G	T
intergenic	MYF5(dist=91431),NONE(dist=NONE)	1	40024562	40024562	C	T
intergenic	MYF5(dist=98233),NONE(dist=NONE)	1	40031364	40031364	G	A
intergenic	MYF5(dist=99022),NONE(dist=NONE)	1	40032153	40032153	A	G
intergenic	MYF5(dist=101527),NONE(dist=NONE)	1	40034658	40034658	G	A
intergenic	MYF5(dist=104838),NONE(dist=NONE)	1	40037969	40037969	A	G
intergenic	MYF5(dist=111809),NONE(dist=NONE)	1	40044940	40044940	T	G
intergenic	MYF5(dist=118851),NTS(dist=2004029)	1	40051982	40051982	G	C
intergenic	MYF5(dist=120238),NTS(dist=2002642)	1	40053369	40053369	T	C
intergenic	MYF5(dist=120438),NTS(dist=2002442)	1	40053569	40053569	T	C
intergenic	MYF5(dist=124244),NTS(dist=1998636)	1	40057375	40057375	A	G
intergenic	MYF5(dist=127780),NTS(dist=1995100)	1	40060911	40060911	G	A
intergenic	MYF5(dist=129751),NTS(dist=1993129)	1	40062882	40062882	G	A
intergenic	MYF5(dist=131198),NTS(dist=1991682)	1	40064329	40064329	T	G
intergenic	MYF5(dist=137475),NTS(dist=1985405)	1	40070606	40070606	G	T
intergenic	MYF5(dist=138808),NTS(dist=1984072)	1	40071939	40071939	T	C
intergenic	MYF5(dist=147568),NTS(dist=1975312)	1	40080699	40080699	G	C
intergenic	MYF5(dist=147982),NTS(dist=1974898)	1	40081113	40081113	G	A
intergenic	MYF5(dist=152617),NTS(dist=1970263)	1	40085748	40085748	T	C
intergenic	MYF5(dist=152970),NTS(dist=1969910)	1	40086101	40086101	C	T
intergenic	MYF5(dist=155187),NTS(dist=1967693)	1	40088318	40088318	G	T
intergenic	MYF5(dist=157295),NTS(dist=1965585)	1	40090426	40090426	A	G
intergenic	MYF5(dist=159147),NTS(dist=1963733)	1	40092278	40092278	A	C
intergenic	MYF5(dist=161512),NTS(dist=1961368)	1	40094643	40094643	T	C
intergenic	MYF5(dist=163897),NTS(dist=1958983)	1	40097028	40097028	T	C
intergenic	MYF5(dist=173390),NTS(dist=1949490)	1	40106521	40106521	G	A
intergenic	MYF5(dist=177470),NTS(dist=1945410)	1	40110601	40110601	T	C
intergenic	MYF5(dist=180240),NTS(dist=1942640)	1	40113371	40113371	A	G
intergenic	MYF5(dist=181680),NTS(dist=1941200)	1	40114811	40114811	C	A
intergenic	MYF5(dist=181905),NTS(dist=1940975)	1	40115036	40115036	G	A
intergenic	MYF5(dist=182614),NTS(dist=1940266)	1	40115745	40115745	T	C
intergenic	MYF5(dist=183675),NTS(dist=1939205)	1	40116806	40116806	A	G
intergenic	MYF5(dist=188830),NTS(dist=1934050)	1	40121961	40121961	T	C
intergenic	MYF5(dist=189232),NTS(dist=1933648)	1	40122363	40122363	C	T
intergenic	MYF5(dist=192645),NTS(dist=1930235)	1	40125776	40125776	C	A
intergenic	MYF5(dist=194525),NTS(dist=1928355)	1	40127656	40127656	T	C
intergenic	MYF5(dist=194839),NTS(dist=1928041)	1	40127970	40127970	A	G
intergenic	MYF5(dist=195905),NTS(dist=1926975)	1	40129036	40129036	A	G
intergenic	MYF5(dist=197771),NTS(dist=1925109)	1	40130902	40130902	T	C
intergenic	MYF5(dist=202933),NTS(dist=1919947)	1	40136064	40136064	C	T
intergenic	MYF5(dist=206833),NTS(dist=1916047)	1	40139964	40139964	C	A
intergenic	MYF5(dist=208536),NTS(dist=1914344)	1	40141667	40141667	G	T
intergenic	MYF5(dist=209372),NTS(dist=1913508)	1	40142503	40142503	T	A
intergenic	MYF5(dist=212581),NTS(dist=1910299)	1	40145712	40145712	T	C
intergenic	MYF5(dist=215452),NTS(dist=1907428)	1	40148583	40148583	T	C
intergenic	MYF5(dist=218357),NTS(dist=1904523)	1	40151488	40151488	C	T
intergenic	MYF5(dist=221974),NTS(dist=1900906)	1	40155105	40155105	C	A
intergenic	MYF5(dist=228799),NTS(dist=1894081)	1	40161930	40161930	G	A
intergenic	MYF5(dist=232362),NTS(dist=1890518)	1	40165493	40165493	A	G
intergenic	MYF5(dist=238288),NTS(dist=1884592)	1	40171419	40171419	A	G
intergenic	MYF5(dist=241928),NTS(dist=1880952)	1	40175059	40175059	C	T
intergenic	MYF5(dist=247335),NTS(dist=1875545)	1	40180466	40180466	A	C
intergenic	MYF5(dist=254634),NTS(dist=1868246)	1	40187765	40187765	G	A
intergenic	MYF5(dist=256434),NTS(dist=1866446)	1	40189565	40189565	T	C
intergenic	MYF5(dist=257086),NTS(dist=1865794)	1	40190217	40190217	A	C
intergenic	MYF5(dist=259493),NTS(dist=1863387)	1	40192624	40192624	T	C
intergenic	MYF5(dist=261651),NTS(dist=1861229)	1	40194782	40194782	T	C
intergenic	MYF5(dist=261969),NTS(dist=1860911)	1	40195100	40195100	G	A
intergenic	MYF5(dist=262089),NTS(dist=1860791)	1	40195220	40195220	T	C
intergenic	MYF5(dist=264006),NTS(dist=1858874)	1	40197137	40197137	T	C
intergenic	MYF5(dist=280811),NTS(dist=1842069)	1	40213942	40213942	C	T
intergenic	MYF5(dist=282680),NTS(dist=1840200)	1	40215811	40215811	T	G
intergenic	MYF5(dist=283743),NTS(dist=1839137)	1	40216874	40216874	C	T
intergenic	MYF5(dist=284808),NTS(dist=1838072)	1	40217939	40217939	A	G
intergenic	MYF5(dist=287824),NTS(dist=1835056)	1	40220955	40220955	C	T
intergenic	MYF5(dist=294257),NTS(dist=1828623)	1	40227388	40227388	T	C
intergenic	MYF5(dist=301495),NTS(dist=1821385)	1	40234626	40234626	A	T
intergenic	MYF5(dist=305351),NTS(dist=1817529)	1	40238482	40238482	T	G
intergenic	MYF5(dist=306036),NTS(dist=1816844)	1	40239167	40239167	A	T
intergenic	MYF5(dist=315414),NTS(dist=1807466)	1	40248545	40248545	C	T
intergenic	MYF5(dist=415887),NTS(dist=1706993)	1	40349018	40349018	T	C
intergenic	MYF5(dist=416786),NTS(dist=1706094)	1	40349917	40349917	T	C
intergenic	MYF5(dist=423206),NTS(dist=1699674)	1	40356337	40356337	T	C
intergenic	MYF5(dist=428674),NTS(dist=1694206)	1	40361805	40361805	A	G
intergenic	MYF5(dist=433391),NTS(dist=1689489)	1	40366522	40366522	T	C
intergenic	MYF5(dist=436656),NTS(dist=1686224)	1	40369787	40369787	A	G
intergenic	MYF5(dist=436801),NTS(dist=1686079)	1	40369932	40369932	A	G
intergenic	MYF5(dist=443828),NTS(dist=1679052)	1	40376959	40376959	G	C
intergenic	MYF5(dist=499081),NTS(dist=1623799)	1	40432212	40432212	G	A
intergenic	MYF5(dist=502761),NTS(dist=1620119)	1	40435892	40435892	C	A
intergenic	MYF5(dist=504539),NTS(dist=1618341)	1	40437670	40437670	G	T
intergenic	MYF5(dist=505831),NTS(dist=1617049)	1	40438962	40438962	T	G
intergenic	MYF5(dist=512209),NTS(dist=1610671)	1	40445340	40445340	T	C
intergenic	MYF5(dist=517862),NTS(dist=1605018)	1	40450993	40450993	T	C
intergenic	MYF5(dist=519285),NTS(dist=1603595)	1	40452416	40452416	C	T
intergenic	MYF5(dist=521436),NTS(dist=1601444)	1	40454567	40454567	T	G
intergenic	MYF5(dist=522329),NTS(dist=1600551)	1	40455460	40455460	T	A
intergenic	MYF5(dist=525512),NTS(dist=1597368)	1	40458643	40458643	T	C
intergenic	MYF5(dist=528480),NTS(dist=1594400)	1	40461611	40461611	C	T
intergenic	MYF5(dist=547766),NTS(dist=1575114)	1	40480897	40480897	T	G
intergenic	MYF5(dist=550352),NTS(dist=1572528)	1	40483483	40483483	C	G
intergenic	MYF5(dist=554388),NTS(dist=1568492)	1	40487519	40487519	T	C
intergenic	MYF5(dist=560436),NTS(dist=1562444)	1	40493567	40493567	G	A
intergenic	MYF5(dist=569399),NTS(dist=1553481)	1	40502530	40502530	G	T
intergenic	MYF5(dist=577122),NTS(dist=1545758)	1	40510253	40510253	T	A
intergenic	MYF5(dist=581123),NTS(dist=1541757)	1	40514254	40514254	A	G
intergenic	MYF5(dist=581144),NTS(dist=1541736)	1	40514275	40514275	G	C
intergenic	MYF5(dist=596952),NTS(dist=1525928)	1	40530083	40530083	G	A
intergenic	MYF5(dist=601563),NTS(dist=1521317)	1	40534694	40534694	C	T
intergenic	MYF5(dist=603189),NTS(dist=1519691)	1	40536320	40536320	T	A
intergenic	MYF5(dist=606736),NTS(dist=1516144)	1	40539867	40539867	A	T
intergenic	MYF5(dist=612659),NTS(dist=1510221)	1	40545790	40545790	T	C
intergenic	MYF5(dist=623561),NTS(dist=1499319)	1	40556692	40556692	G	T
intergenic	MYF5(dist=627874),NTS(dist=1495006)	1	40561005	40561005	C	T
intergenic	MYF5(dist=630127),NTS(dist=1492753)	1	40563258	40563258	G	A
intergenic	MYF5(dist=631483),NTS(dist=1491397)	1	40564614	40564614	T	C
intergenic	MYF5(dist=632046),NTS(dist=1490834)	1	40565177	40565177	A	C
intergenic	MYF5(dist=637820),NTS(dist=1485060)	1	40570951	40570951	A	G
intergenic	MYF5(dist=645136),NTS(dist=1477744)	1	40578267	40578267	T	C
intergenic	MYF5(dist=645753),NTS(dist=1477127)	1	40578884	40578884	T	C
intergenic	MYF5(dist=647660),NTS(dist=1475220)	1	40580791	40580791	G	T
intergenic	MYF5(dist=651235),NTS(dist=1471645)	1	40584366	40584366	A	G
intergenic	MYF5(dist=652372),NTS(dist=1470508)	1	40585503	40585503	C	T
intergenic	MYF5(dist=657794),NTS(dist=1465086)	1	40590925	40590925	C	A
intergenic	MYF5(dist=660505),NTS(dist=1462375)	1	40593636	40593636	T	C
intergenic	MYF5(dist=661010),NTS(dist=1461870)	1	40594141	40594141	T	A
intergenic	MYF5(dist=664107),NTS(dist=1458773)	1	40597238	40597238	G	A
intergenic	MYF5(dist=665814),NTS(dist=1457066)	1	40598945	40598945	T	C
intergenic	MYF5(dist=666994),NTS(dist=1455886)	1	40600125	40600125	C	A
intergenic	MYF5(dist=670479),NTS(dist=1452401)	1	40603610	40603610	G	A
intergenic	MYF5(dist=673026),NTS(dist=1449854)	1	40606157	40606157	G	A
intergenic	MYF5(dist=677199),NTS(dist=1445681)	1	40610330	40610330	T	C
intergenic	MYF5(dist=680326),NTS(dist=1442554)	1	40613457	40613457	A	G
intergenic	MYF5(dist=681652),NTS(dist=1441228)	1	40614783	40614783	A	G
intergenic	MYF5(dist=687089),NTS(dist=1435791)	1	40620220	40620220	G	A
intergenic	MYF5(dist=689806),NTS(dist=1433074)	1	40622937	40622937	A	G
intergenic	MYF5(dist=692511),NTS(dist=1430369)	1	40625642	40625642	A	G
intergenic	MYF5(dist=703501),NTS(dist=1419379)	1	40636632	40636632	C	T
intergenic	MYF5(dist=704877),NTS(dist=1418003)	1	40638008	40638008	C	T
intergenic	MYF5(dist=711715),NTS(dist=1411165)	1	40644846	40644846	A	G
intergenic	MYF5(dist=716485),NTS(dist=1406395)	1	40649616	40649616	T	C
intergenic	MYF5(dist=725958),NTS(dist=1396922)	1	40659089	40659089	C	G
intergenic	MYF5(dist=727187),NTS(dist=1395693)	1	40660318	40660318	A	G
intergenic	MYF5(dist=731454),NTS(dist=1391426)	1	40664585	40664585	T	C
intergenic	MYF5(dist=733486),NTS(dist=1389394)	1	40666617	40666617	T	G
intergenic	MYF5(dist=734411),NTS(dist=1388469)	1	40667542	40667542	C	T
intergenic	MYF5(dist=734893),NTS(dist=1387987)	1	40668024	40668024	G	A
intergenic	MYF5(dist=739878),NTS(dist=1383002)	1	40673009	40673009	G	A
intergenic	MYF5(dist=742543),NTS(dist=1380337)	1	40675674	40675674	A	G
intergenic	MYF5(dist=749074),NTS(dist=1373806)	1	40682205	40682205	T	C
intergenic	MYF5(dist=749494),NTS(dist=1373386)	1	40682625	40682625	G	C
intergenic	MYF5(dist=752710),NTS(dist=1370170)	1	40685841	40685841	A	G
intergenic	MYF5(dist=753838),NTS(dist=1369042)	1	40686969	40686969	T	G
intergenic	MYF5(dist=757672),NTS(dist=1365208)	1	40690803	40690803	C	T
intergenic	MYF5(dist=761171),NTS(dist=1361709)	1	40694302	40694302	G	A
intergenic	MYF5(dist=763361),NTS(dist=1359519)	1	40696492	40696492	C	A
intergenic	MYF5(dist=765173),NTS(dist=1357707)	1	40698304	40698304	A	G
intergenic	MYF5(dist=766931),NTS(dist=1355949)	1	40700062	40700062	C	G
intergenic	MYF5(dist=771119),NTS(dist=1351761)	1	40704250	40704250	A	C
intergenic	MYF5(dist=771229),NTS(dist=1351651)	1	40704360	40704360	G	A
intergenic	MYF5(dist=771377),NTS(dist=1351503)	1	40704508	40704508	G	A
intergenic	MYF5(dist=774860),NTS(dist=1348020)	1	40707991	40707991	G	T
intergenic	MYF5(dist=777250),NTS(dist=1345630)	1	40710381	40710381	G	A
intergenic	MYF5(dist=782285),NTS(dist=1340595)	1	40715416	40715416	C	A
intergenic	MYF5(dist=793504),NTS(dist=1329376)	1	40726635	40726635	G	A
intergenic	MYF5(dist=794155),NTS(dist=1328725)	1	40727286	40727286	T	C
intergenic	MYF5(dist=795814),NTS(dist=1327066)	1	40728945	40728945	T	C
intergenic	MYF5(dist=801128),NTS(dist=1321752)	1	40734259	40734259	G	C
intergenic	MYF5(dist=803564),NTS(dist=1319316)	1	40736695	40736695	C	T
intergenic	MYF5(dist=808944),NTS(dist=1313936)	1	40742075	40742075	G	C
intergenic	MYF5(dist=810649),NTS(dist=1312231)	1	40743780	40743780	A	G
intergenic	MYF5(dist=812102),NTS(dist=1310778)	1	40745233	40745233	G	A
intergenic	MYF5(dist=813927),NTS(dist=1308953)	1	40747058	40747058	C	T
intergenic	MYF5(dist=820413),NTS(dist=1302467)	1	40753544	40753544	A	G
intergenic	MYF5(dist=822397),NTS(dist=1300483)	1	40755528	40755528	A	C
intergenic	MYF5(dist=830340),NTS(dist=1292540)	1	40763471	40763471	G	T
intergenic	MYF5(dist=833612),NTS(dist=1289268)	1	40766743	40766743	A	G
intergenic	MYF5(dist=835342),NTS(dist=1287538)	1	40768473	40768473	T	C
intergenic	MYF5(dist=837501),NTS(dist=1285379)	1	40770632	40770632	G	T
intergenic	MYF5(dist=844432),NTS(dist=1278448)	1	40777563	40777563	T	C
intergenic	MYF5(dist=844791),NTS(dist=1278089)	1	40777922	40777922	C	A
intergenic	MYF5(dist=846915),NTS(dist=1275965)	1	40780046	40780046	G	A
intergenic	MYF5(dist=847149),NTS(dist=1275731)	1	40780280	40780280	G	T
intergenic	MYF5(dist=857271),NTS(dist=1265609)	1	40790402	40790402	T	C
intergenic	MYF5(dist=859634),NTS(dist=1263246)	1	40792765	40792765	G	A
intergenic	MYF5(dist=861955),NTS(dist=1260925)	1	40795086	40795086	T	G
intergenic	MYF5(dist=862149),NTS(dist=1260731)	1	40795280	40795280	C	T
intergenic	MYF5(dist=864654),NTS(dist=1258226)	1	40797785	40797785	G	A
intergenic	MYF5(dist=865801),NTS(dist=1257079)	1	40798932	40798932	A	G
intergenic	MYF5(dist=865823),NTS(dist=1257057)	1	40798954	40798954	T	C
intergenic	MYF5(dist=873028),NTS(dist=1249852)	1	40806159	40806159	T	C
intergenic	MYF5(dist=878697),NTS(dist=1244183)	1	40811828	40811828	A	T
intergenic	MYF5(dist=881695),NTS(dist=1241185)	1	40814826	40814826	C	A
intergenic	MYF5(dist=881837),NTS(dist=1241043)	1	40814968	40814968	G	A
intergenic	MYF5(dist=882027),NTS(dist=1240853)	1	40815158	40815158	T	C
intergenic	MYF5(dist=885131),NTS(dist=1237749)	1	40818262	40818262	G	A
intergenic	MYF5(dist=890549),NTS(dist=1232331)	1	40823680	40823680	T	C
intergenic	MYF5(dist=892292),NTS(dist=1230588)	1	40825423	40825423	C	T
intergenic	MYF5(dist=905654),NTS(dist=1217226)	1	40838785	40838785	A	G
intergenic	MYF5(dist=906040),NTS(dist=1216840)	1	40839171	40839171	G	A
intergenic	MYF5(dist=908783),NTS(dist=1214097)	1	40841914	40841914	T	C
intergenic	MYF5(dist=913390),NTS(dist=1209490)	1	40846521	40846521	A	G
intergenic	MYF5(dist=914346),NTS(dist=1208534)	1	40847477	40847477	C	T
intergenic	MYF5(dist=921461),NTS(dist=1201419)	1	40854592	40854592	C	T
intergenic	MYF5(dist=925698),NTS(dist=1197182)	1	40858829	40858829	G	A
intergenic	MYF5(dist=927947),NTS(dist=1194933)	1	40861078	40861078	C	T
intergenic	MYF5(dist=936582),NTS(dist=1186298)	1	40869713	40869713	A	G
intergenic	MYF5(dist=941335),NTS(dist=1181545)	1	40874466	40874466	G	A
intergenic	MYF5(dist=946514),NTS(dist=1176366)	1	40879645	40879645	G	T
intergenic	MYF5(dist=947015),NTS(dist=1175865)	1	40880146	40880146	A	G
intergenic	MYF5(dist=950332),NTS(dist=1172548)	1	40883463	40883463	T	G
intergenic	MYF5(dist=956834),NTS(dist=1166046)	1	40889965	40889965	C	T
intergenic	MYF5(dist=963951),NTS(dist=1158929)	1	40897082	40897082	G	T
intergenic	MYF5(dist=971329),NTS(dist=1151551)	1	40904460	40904460	C	T
intergenic	MYF5(dist=971761),NTS(dist=1151119)	1	40904892	40904892	C	T
intergenic	MYF5(dist=972852),NTS(dist=1150028)	1	40905983	40905983	C	T
intergenic	MYF5(dist=974457),NTS(dist=1148423)	1	40907588	40907588	C	T
intergenic	MYF5(dist=976807),NTS(dist=1146073)	1	40909938	40909938	A	C
intergenic	MYF5(dist=987316),NTS(dist=1135564)	1	40920447	40920447	C	G
intergenic	MYF5(dist=988499),NTS(dist=1134381)	1	40921630	40921630	A	G
intergenic	MYF5(dist=991539),NTS(dist=1131341)	1	40924670	40924670	A	C
intergenic	MYF5(dist=993008),NTS(dist=1129872)	1	40926139	40926139	C	T
intergenic	MYF5(dist=1002068),NTS(dist=1120812)	1	40935199	40935199	T	G
intergenic	MYF5(dist=1003869),NTS(dist=1119011)	1	40937000	40937000	G	T
intergenic	MYF5(dist=1010487),NTS(dist=1112393)	1	40943618	40943618	G	A
intergenic	MYF5(dist=1011357),NTS(dist=1111523)	1	40944488	40944488	G	A
intergenic	MYF5(dist=1014938),NTS(dist=1107942)	1	40948069	40948069	A	G
intergenic	MYF5(dist=1021614),NTS(dist=1101266)	1	40954745	40954745	G	T
intergenic	MYF5(dist=1026708),NTS(dist=1096172)	1	40959839	40959839	A	G
intergenic	MYF5(dist=1031238),NTS(dist=1091642)	1	40964369	40964369	A	C
intergenic	MYF5(dist=1034498),NTS(dist=1088382)	1	40967629	40967629	A	C
intergenic	MYF5(dist=1036021),NTS(dist=1086859)	1	40969152	40969152	G	A
intergenic	MYF5(dist=1041021),NTS(dist=1081859)	1	40974152	40974152	C	T
intergenic	MYF5(dist=1042809),NTS(dist=1080071)	1	40975940	40975940	A	G
intergenic	MYF5(dist=1048687),NTS(dist=1074193)	1	40981818	40981818	T	G
intergenic	MYF5(dist=1050888),NTS(dist=1071992)	1	40984019	40984019	C	A
intergenic	MYF5(dist=1053490),NTS(dist=1069390)	1	40986621	40986621	G	A
intergenic	MYF5(dist=1055258),NTS(dist=1067622)	1	40988389	40988389	C	A
intergenic	MYF5(dist=1058271),NTS(dist=1064609)	1	40991402	40991402	T	G
intergenic	MYF5(dist=1063981),NTS(dist=1058899)	1	40997112	40997112	C	T
intergenic	MYF5(dist=1071333),NTS(dist=1051547)	1	41004464	41004464	A	T
intergenic	MYF5(dist=1084353),NTS(dist=1038527)	1	41017484	41017484	A	T
intergenic	MYF5(dist=1088129),NTS(dist=1034751)	1	41021260	41021260	G	A
intergenic	MYF5(dist=1096481),NTS(dist=1026399)	1	41029612	41029612	G	A
intergenic	MYF5(dist=1101859),NTS(dist=1021021)	1	41034990	41034990	C	T
intergenic	MYF5(dist=1108322),NTS(dist=1014558)	1	41041453	41041453	C	T
intergenic	MYF5(dist=1108729),NTS(dist=1014151)	1	41041860	41041860	T	G
intergenic	MYF5(dist=1115321),NTS(dist=1007559)	1	41048452	41048452	G	A
intergenic	MYF5(dist=1115945),NTS(dist=1006935)	1	41049076	41049076	A	C
intergenic	MYF5(dist=1121491),NTS(dist=1001389)	1	41054622	41054622	T	G
intergenic	MYF5(dist=1123588),NTS(dist=999292)	1	41056719	41056719	G	A
intergenic	MYF5(dist=1126759),NTS(dist=996121)	1	41059890	41059890	A	G
intergenic	MYF5(dist=1128340),NTS(dist=994540)	1	41061471	41061471	A	G
intergenic	MYF5(dist=1137088),NTS(dist=985792)	1	41070219	41070219	A	G
intergenic	MYF5(dist=1146047),NTS(dist=976833)	1	41079178	41079178	G	T
intergenic	MYF5(dist=1147702),NTS(dist=975178)	1	41080833	41080833	T	G
intergenic	MYF5(dist=1150538),NTS(dist=972342)	1	41083669	41083669	C	A
intergenic	MYF5(dist=1160871),NTS(dist=962009)	1	41094002	41094002	T	C
intergenic	MYF5(dist=1164975),NTS(dist=957905)	1	41098106	41098106	G	T
intergenic	MYF5(dist=1168531),NTS(dist=954349)	1	41101662	41101662	T	C
intergenic	MYF5(dist=1173002),NTS(dist=949878)	1	41106133	41106133	A	G
intergenic	MYF5(dist=1175901),NTS(dist=946979)	1	41109032	41109032	G	A
intergenic	MYF5(dist=1176106),NTS(dist=946774)	1	41109237	41109237	G	A
intergenic	MYF5(dist=1181815),NTS(dist=941065)	1	41114946	41114946	A	C
intergenic	MYF5(dist=1182831),NTS(dist=940049)	1	41115962	41115962	A	G
intergenic	MYF5(dist=1190280),NTS(dist=932600)	1	41123411	41123411	G	A
intergenic	MYF5(dist=1197960),NTS(dist=924920)	1	41131091	41131091	C	T
intergenic	MYF5(dist=1198722),NTS(dist=924158)	1	41131853	41131853	G	A
intergenic	MYF5(dist=1200702),NTS(dist=922178)	1	41133833	41133833	G	A
intergenic	MYF5(dist=1201559),NTS(dist=921321)	1	41134690	41134690	C	A
intergenic	MYF5(dist=1214544),NTS(dist=908336)	1	41147675	41147675	G	C
intergenic	MYF5(dist=1217552),NTS(dist=905328)	1	41150683	41150683	G	T
intergenic	MYF5(dist=1220032),NTS(dist=902848)	1	41153163	41153163	T	C
intergenic	MYF5(dist=1222312),NTS(dist=900568)	1	41155443	41155443	C	T
intergenic	MYF5(dist=1223608),NTS(dist=899272)	1	41156739	41156739	A	G
intergenic	MYF5(dist=1224371),NTS(dist=898509)	1	41157502	41157502	G	A
intergenic	MYF5(dist=1225799),NTS(dist=897081)	1	41158930	41158930	C	T
intergenic	MYF5(dist=1235141),NTS(dist=887739)	1	41168272	41168272	T	C
intergenic	MYF5(dist=1242857),NTS(dist=880023)	1	41175988	41175988	T	C
intergenic	MYF5(dist=1243716),NTS(dist=879164)	1	41176847	41176847	G	T
intergenic	MYF5(dist=1247863),NTS(dist=875017)	1	41180994	41180994	A	C
intergenic	MYF5(dist=1250837),NTS(dist=872043)	1	41183968	41183968	C	T
intergenic	MYF5(dist=1252082),NTS(dist=870798)	1	41185213	41185213	C	T
intergenic	MYF5(dist=1253443),NTS(dist=869437)	1	41186574	41186574	T	C
intergenic	MYF5(dist=1256444),NTS(dist=866436)	1	41189575	41189575	G	A
intergenic	MYF5(dist=1257522),NTS(dist=865358)	1	41190653	41190653	A	G
intergenic	MYF5(dist=1259282),NTS(dist=863598)	1	41192413	41192413	A	G
intergenic	MYF5(dist=1261751),NTS(dist=861129)	1	41194882	41194882	T	C
intergenic	MYF5(dist=1263810),NTS(dist=859070)	1	41196941	41196941	T	C
intergenic	MYF5(dist=1269205),NTS(dist=853675)	1	41202336	41202336	G	A
intergenic	MYF5(dist=1269669),NTS(dist=853211)	1	41202800	41202800	C	T
intergenic	MYF5(dist=1273134),NTS(dist=849746)	1	41206265	41206265	C	A
intergenic	MYF5(dist=1282493),NTS(dist=840387)	1	41215624	41215624	C	T
intergenic	MYF5(dist=1282662),NTS(dist=840218)	1	41215793	41215793	A	G
intergenic	MYF5(dist=1284351),NTS(dist=838529)	1	41217482	41217482	C	T
intergenic	MYF5(dist=1288078),NTS(dist=834802)	1	41221209	41221209	G	A
intergenic	NTS(dist=305487),KITLG(dist=490317)	1	42374059	42374059	C	A
intergenic	NTS(dist=307218),KITLG(dist=488586)	1	42375790	42375790	C	T
intergenic	NTS(dist=307749),KITLG(dist=488055)	1	42376321	42376321	G	T
intergenic	NTS(dist=310116),KITLG(dist=485688)	1	42378688	42378688	A	C
intergenic	NTS(dist=315093),KITLG(dist=480711)	1	42383665	42383665	A	G
intergenic	NTS(dist=321200),KITLG(dist=474604)	1	42389772	42389772	T	C
intergenic	NTS(dist=323899),KITLG(dist=471905)	1	42392471	42392471	C	G
intergenic	NTS(dist=326246),KITLG(dist=469558)	1	42394818	42394818	G	A
intergenic	NTS(dist=328622),KITLG(dist=467182)	1	42397194	42397194	T	G
intergenic	NTS(dist=331606),KITLG(dist=464198)	1	42400178	42400178	C	T
intergenic	NTS(dist=375238),KITLG(dist=420566)	1	42443810	42443810	A	G
intergenic	NTS(dist=376012),KITLG(dist=419792)	1	42444584	42444584	G	A
intergenic	NTS(dist=393952),KITLG(dist=401852)	1	42462524	42462524	A	T
intergenic	NTS(dist=398360),KITLG(dist=397444)	1	42466932	42466932	A	G
intergenic	NTS(dist=401130),KITLG(dist=394674)	1	42469702	42469702	C	T
intergenic	NTS(dist=402716),KITLG(dist=393088)	1	42471288	42471288	T	G
intergenic	NTS(dist=407440),KITLG(dist=388364)	1	42476012	42476012	A	G
intergenic	NTS(dist=409071),KITLG(dist=386733)	1	42477643	42477643	C	T
intergenic	NTS(dist=421990),KITLG(dist=373814)	1	42490562	42490562	G	C
intergenic	NTS(dist=422500),KITLG(dist=373304)	1	42491072	42491072	G	A
intergenic	NTS(dist=427262),KITLG(dist=368542)	1	42495834	42495834	C	T
intergenic	NTS(dist=435099),KITLG(dist=360705)	1	42503671	42503671	C	T
intergenic	NTS(dist=439142),KITLG(dist=356662)	1	42507714	42507714	T	G
intergenic	NTS(dist=439448),KITLG(dist=356356)	1	42508020	42508020	T	A
intergenic	NTS(dist=443196),KITLG(dist=352608)	1	42511768	42511768	T	C
intergenic	NTS(dist=456389),KITLG(dist=339415)	1	42524961	42524961	G	A
intergenic	NTS(dist=463885),KITLG(dist=331919)	1	42532457	42532457	C	T
intergenic	NTS(dist=464797),KITLG(dist=331007)	1	42533369	42533369	G	C
intergenic	NTS(dist=465620),KITLG(dist=330184)	1	42534192	42534192	C	T
intergenic	NTS(dist=472707),KITLG(dist=323097)	1	42541279	42541279	C	T
intergenic	NTS(dist=476889),KITLG(dist=318915)	1	42545461	42545461	A	G
intergenic	NTS(dist=477242),KITLG(dist=318562)	1	42545814	42545814	G	A
intergenic	NTS(dist=484921),KITLG(dist=310883)	1	42553493	42553493	C	G
intergenic	NTS(dist=485891),KITLG(dist=309913)	1	42554463	42554463	A	G
intergenic	NTS(dist=495623),KITLG(dist=300181)	1	42564195	42564195	C	A
intergenic	NTS(dist=505812),KITLG(dist=289992)	1	42574384	42574384	A	G
intergenic	NTS(dist=518946),KITLG(dist=276858)	1	42587518	42587518	G	A
intergenic	NTS(dist=525028),KITLG(dist=270776)	1	42593600	42593600	T	G
intergenic	NTS(dist=529306),KITLG(dist=266498)	1	42597878	42597878	C	G
intergenic	NTS(dist=530121),KITLG(dist=265683)	1	42598693	42598693	C	T
intergenic	NTS(dist=531263),KITLG(dist=264541)	1	42599835	42599835	A	G
intergenic	NTS(dist=532640),KITLG(dist=263164)	1	42601212	42601212	G	A
intergenic	NTS(dist=533900),KITLG(dist=261904)	1	42602472	42602472	T	A
intergenic	NTS(dist=536920),KITLG(dist=258884)	1	42605492	42605492	G	A
intergenic	NTS(dist=540974),KITLG(dist=254830)	1	42609546	42609546	T	C
intergenic	NTS(dist=550861),KITLG(dist=244943)	1	42619433	42619433	C	T
intergenic	NTS(dist=552866),KITLG(dist=242938)	1	42621438	42621438	G	A
intergenic	NTS(dist=558490),KITLG(dist=237314)	1	42627062	42627062	G	A
intergenic	NTS(dist=560923),KITLG(dist=234881)	1	42629495	42629495	C	T
intergenic	NTS(dist=569664),KITLG(dist=226140)	1	42638236	42638236	T	C
intergenic	NTS(dist=569960),KITLG(dist=225844)	1	42638532	42638532	T	C
intergenic	NTS(dist=585991),KITLG(dist=209813)	1	42654563	42654563	G	T
intergenic	NTS(dist=589887),KITLG(dist=205917)	1	42658459	42658459	T	A
intergenic	NTS(dist=589923),KITLG(dist=205881)	1	42658495	42658495	G	A
intergenic	NTS(dist=596815),KITLG(dist=198989)	1	42665387	42665387	C	A
intergenic	NTS(dist=597540),KITLG(dist=198264)	1	42666112	42666112	A	G
intergenic	NTS(dist=603764),KITLG(dist=192040)	1	42672336	42672336	T	C
intergenic	NTS(dist=606187),KITLG(dist=189617)	1	42674759	42674759	T	C
intergenic	NTS(dist=608416),KITLG(dist=187388)	1	42676988	42676988	T	A
intergenic	NTS(dist=611360),KITLG(dist=184444)	1	42679932	42679932	G	A
intergenic	NTS(dist=615289),KITLG(dist=180515)	1	42683861	42683861	G	A
intergenic	NTS(dist=618991),KITLG(dist=176813)	1	42687563	42687563	A	G
intergenic	NTS(dist=624010),KITLG(dist=171794)	1	42692582	42692582	C	G
intergenic	NTS(dist=628999),KITLG(dist=166805)	1	42697571	42697571	C	T
intergenic	NTS(dist=631649),KITLG(dist=164155)	1	42700221	42700221	A	G
intergenic	NTS(dist=634146),KITLG(dist=161658)	1	42702718	42702718	G	A
intergenic	NTS(dist=639445),KITLG(dist=156359)	1	42708017	42708017	A	G
intergenic	NTS(dist=651853),KITLG(dist=143951)	1	42720425	42720425	A	T
intergenic	NTS(dist=661413),KITLG(dist=134391)	1	42729985	42729985	G	A
intergenic	NTS(dist=665180),KITLG(dist=130624)	1	42733752	42733752	C	T
intergenic	NTS(dist=668717),KITLG(dist=127087)	1	42737289	42737289	C	T
intergenic	NTS(dist=671471),KITLG(dist=124333)	1	42740043	42740043	T	C
intergenic	NTS(dist=672615),KITLG(dist=123189)	1	42741187	42741187	A	G
intergenic	NTS(dist=676822),KITLG(dist=118982)	1	42745394	42745394	A	G
intergenic	NTS(dist=679240),KITLG(dist=116564)	1	42747812	42747812	A	G
intergenic	NTS(dist=680608),KITLG(dist=115196)	1	42749180	42749180	T	A
intergenic	NTS(dist=681510),KITLG(dist=114294)	1	42750082	42750082	C	T
intergenic	NTS(dist=682337),KITLG(dist=113467)	1	42750909	42750909	A	C
intergenic	NTS(dist=684180),KITLG(dist=111624)	1	42752752	42752752	C	T
intergenic	NTS(dist=685825),KITLG(dist=109979)	1	42754397	42754397	G	A
intergenic	NTS(dist=691439),KITLG(dist=104365)	1	42760011	42760011	T	C
intergenic	NTS(dist=695215),KITLG(dist=100589)	1	42763787	42763787	A	G
intergenic	NTS(dist=699671),KITLG(dist=96133)	1	42768243	42768243	T	C
intergenic	NTS(dist=706727),KITLG(dist=89077)	1	42775299	42775299	C	T
intergenic	NTS(dist=706875),KITLG(dist=88929)	1	42775447	42775447	C	A
intergenic	NTS(dist=708942),KITLG(dist=86862)	1	42777514	42777514	G	A
intergenic	NTS(dist=716595),KITLG(dist=79209)	1	42785167	42785167	A	C
intergenic	NTS(dist=717085),KITLG(dist=78719)	1	42785657	42785657	G	A
intergenic	NTS(dist=723084),KITLG(dist=72720)	1	42791656	42791656	C	G
intergenic	NTS(dist=724018),KITLG(dist=71786)	1	42792590	42792590	T	G
intergenic	NTS(dist=724917),KITLG(dist=70887)	1	42793489	42793489	A	G
intergenic	NTS(dist=729012),KITLG(dist=66792)	1	42797584	42797584	T	C
intergenic	NTS(dist=731292),KITLG(dist=64512)	1	42799864	42799864	A	G
intergenic	NTS(dist=735330),KITLG(dist=60474)	1	42803902	42803902	T	C
intergenic	NTS(dist=737402),KITLG(dist=58402)	1	42805974	42805974	T	C
intergenic	NTS(dist=737956),KITLG(dist=57848)	1	42806528	42806528	C	A
intergenic	NTS(dist=741526),KITLG(dist=54278)	1	42810098	42810098	G	T
intergenic	NTS(dist=744593),KITLG(dist=51211)	1	42813165	42813165	G	A
intergenic	NTS(dist=744954),KITLG(dist=50850)	1	42813526	42813526	C	A
intergenic	NTS(dist=751468),KITLG(dist=44336)	1	42820040	42820040	T	G
intergenic	NTS(dist=754400),KITLG(dist=41404)	1	42822972	42822972	C	T
intergenic	NTS(dist=757574),KITLG(dist=38230)	1	42826146	42826146	G	A
intergenic	NTS(dist=759467),KITLG(dist=36337)	1	42828039	42828039	C	A
intergenic	NTS(dist=768874),KITLG(dist=26930)	1	42837446	42837446	A	C
intergenic	NTS(dist=776670),KITLG(dist=19134)	1	42845242	42845242	G	A
intergenic	NTS(dist=777691),KITLG(dist=18113)	1	42846263	42846263	G	A
intergenic	NTS(dist=786520),KITLG(dist=9284)	1	42855092	42855092	A	G
intergenic	NTS(dist=789421),KITLG(dist=6383)	1	42857993	42857993	C	T
intergenic	NTS(dist=791538),KITLG(dist=4266)	1	42860110	42860110	A	T
intronic	KITLG	1	42871072	42871072	T	A
intronic	KITLG	1	42877502	42877502	G	C
intronic	KITLG	1	42880803	42880803	C	T
intronic	KITLG	1	42886368	42886368	T	C
intronic	KITLG	1	42887205	42887205	T	C
intronic	KITLG	1	42899856	42899856	C	G
intronic	KITLG	1	42912242	42912242	A	G
intergenic	KITLG(dist=4075),DUSP6(dist=251695)	1	42919941	42919941	A	G
intergenic	KITLG(dist=5232),DUSP6(dist=250538)	1	42921098	42921098	C	T
intergenic	KITLG(dist=13778),DUSP6(dist=241992)	1	42929644	42929644	G	C
intergenic	KITLG(dist=16076),DUSP6(dist=239694)	1	42931942	42931942	T	C
intergenic	KITLG(dist=18797),DUSP6(dist=236973)	1	42934663	42934663	C	A
intergenic	KITLG(dist=18926),DUSP6(dist=236844)	1	42934792	42934792	T	C
intergenic	KITLG(dist=20205),DUSP6(dist=235565)	1	42936071	42936071	T	C
intergenic	KITLG(dist=26995),DUSP6(dist=228775)	1	42942861	42942861	G	A
intergenic	KITLG(dist=30188),DUSP6(dist=225582)	1	42946054	42946054	T	G
intergenic	KITLG(dist=47385),DUSP6(dist=208385)	1	42963251	42963251	A	G
intergenic	KITLG(dist=53505),DUSP6(dist=202265)	1	42969371	42969371	G	A
intergenic	KITLG(dist=58110),DUSP6(dist=197660)	1	42973976	42973976	A	C
intergenic	KITLG(dist=72311),DUSP6(dist=183459)	1	42988177	42988177	G	A
intergenic	KITLG(dist=76349),DUSP6(dist=179421)	1	42992215	42992215	G	A
intergenic	KITLG(dist=81835),DUSP6(dist=173935)	1	42997701	42997701	A	G
intergenic	KITLG(dist=106196),DUSP6(dist=149574)	1	43022062	43022062	A	G
intergenic	KITLG(dist=106715),DUSP6(dist=149055)	1	43022581	43022581	C	A
intergenic	KITLG(dist=110883),DUSP6(dist=144887)	1	43026749	43026749	C	A
intergenic	KITLG(dist=124104),DUSP6(dist=131666)	1	43039970	43039970	A	G
intergenic	KITLG(dist=125912),DUSP6(dist=129858)	1	43041778	43041778	A	G
intergenic	KITLG(dist=130391),DUSP6(dist=125379)	1	43046257	43046257	C	A
intergenic	KITLG(dist=130502),DUSP6(dist=125268)	1	43046368	43046368	G	T
intergenic	KITLG(dist=133682),DUSP6(dist=122088)	1	43049548	43049548	A	G
intergenic	KITLG(dist=141475),DUSP6(dist=114295)	1	43057341	43057341	A	G
intergenic	KITLG(dist=150856),DUSP6(dist=104914)	1	43066722	43066722	C	A
intergenic	KITLG(dist=151946),DUSP6(dist=103824)	1	43067812	43067812	A	C
intergenic	DCN(dist=158430),BTG1(dist=180528)	1	44090841	44090841	C	A
intergenic	DCN(dist=161526),BTG1(dist=177432)	1	44093937	44093937	C	T
intergenic	DCN(dist=169254),BTG1(dist=169704)	1	44101665	44101665	G	T
intergenic	DCN(dist=172022),BTG1(dist=166936)	1	44104433	44104433	G	A
intergenic	DCN(dist=175370),BTG1(dist=163588)	1	44107781	44107781	A	G
intergenic	DCN(dist=185055),BTG1(dist=153903)	1	44117466	44117466	G	T
intergenic	DCN(dist=189578),BTG1(dist=149380)	1	44121989	44121989	A	G
intergenic	DCN(dist=190040),BTG1(dist=148918)	1	44122451	44122451	G	A
intergenic	DCN(dist=191225),BTG1(dist=147733)	1	44123636	44123636	G	A
intergenic	DCN(dist=200137),BTG1(dist=138821)	1	44132548	44132548	A	C
intergenic	DCN(dist=202534),BTG1(dist=136424)	1	44134945	44134945	T	C
intergenic	DCN(dist=205435),BTG1(dist=133523)	1	44137846	44137846	G	A
intergenic	DCN(dist=209437),BTG1(dist=129521)	1	44141848	44141848	T	C
intergenic	DCN(dist=211249),BTG1(dist=127709)	1	44143660	44143660	A	G
intergenic	DCN(dist=213859),BTG1(dist=125099)	1	44146270	44146270	T	C
intergenic	DCN(dist=220504),BTG1(dist=118454)	1	44152915	44152915	T	C
intergenic	DCN(dist=224674),BTG1(dist=114284)	1	44157085	44157085	A	G
intergenic	DCN(dist=228809),BTG1(dist=110149)	1	44161220	44161220	T	C
intergenic	DCN(dist=234701),BTG1(dist=104257)	1	44167112	44167112	C	A
intergenic	DCN(dist=235006),BTG1(dist=103952)	1	44167417	44167417	G	A
intergenic	DCN(dist=244144),BTG1(dist=94814)	1	44176555	44176555	C	T
intergenic	DCN(dist=245771),BTG1(dist=93187)	1	44178182	44178182	C	T
intergenic	DCN(dist=251545),BTG1(dist=87413)	1	44183956	44183956	T	C
intergenic	DCN(dist=256759),BTG1(dist=82199)	1	44189170	44189170	C	T
intergenic	DCN(dist=269163),BTG1(dist=69795)	1	44201574	44201574	T	C
intergenic	DCN(dist=275634),BTG1(dist=63324)	1	44208045	44208045	T	C
intergenic	DCN(dist=275966),BTG1(dist=62992)	1	44208377	44208377	A	G
intergenic	DCN(dist=284302),BTG1(dist=54656)	1	44216713	44216713	A	G
intergenic	DCN(dist=288829),BTG1(dist=50129)	1	44221240	44221240	C	T
intergenic	DCN(dist=292945),BTG1(dist=46013)	1	44225356	44225356	G	A
intergenic	DCN(dist=299842),BTG1(dist=39116)	1	44232253	44232253	T	C
intergenic	DCN(dist=304279),BTG1(dist=34679)	1	44236690	44236690	G	A
intergenic	DCN(dist=310472),BTG1(dist=28486)	1	44242883	44242883	A	G
intergenic	DCN(dist=313846),BTG1(dist=25112)	1	44246257	44246257	G	T
intergenic	DCN(dist=313970),BTG1(dist=24988)	1	44246381	44246381	A	G
intergenic	DCN(dist=323203),BTG1(dist=15755)	1	44255614	44255614	A	G
intergenic	DCN(dist=326194),BTG1(dist=12764)	1	44258605	44258605	T	C
intergenic	DCN(dist=329913),BTG1(dist=9045)	1	44262324	44262324	T	C
intergenic	DCN(dist=330261),BTG1(dist=8697)	1	44262672	44262672	C	T
intergenic	DCN(dist=332073),BTG1(dist=6885)	1	44264484	44264484	T	G
intergenic	DCN(dist=333730),BTG1(dist=5228)	1	44266141	44266141	C	T
intergenic	DCN(dist=334798),BTG1(dist=4160)	1	44267209	44267209	G	T
intergenic	DCN(dist=337380),BTG1(dist=1578)	1	44269791	44269791	T	C
intronic	BTG1	1	44272709	44272709	C	G
intergenic	BTG1(dist=3762),UBE2N(dist=437030)	1	44277661	44277661	G	A
intergenic	BTG1(dist=7987),UBE2N(dist=432805)	1	44281886	44281886	A	C
intergenic	BTG1(dist=8671),UBE2N(dist=432121)	1	44282570	44282570	T	G
intergenic	BTG1(dist=12052),UBE2N(dist=428740)	1	44285951	44285951	G	C
intergenic	BTG1(dist=17223),UBE2N(dist=423569)	1	44291122	44291122	A	C
intergenic	BTG1(dist=21046),UBE2N(dist=419746)	1	44294945	44294945	T	C
intergenic	BTG1(dist=21556),UBE2N(dist=419236)	1	44295455	44295455	G	A
intergenic	BTG1(dist=26107),UBE2N(dist=414685)	1	44300006	44300006	G	C
intergenic	BTG1(dist=28876),UBE2N(dist=411916)	1	44302775	44302775	T	C
intergenic	BTG1(dist=30614),UBE2N(dist=410178)	1	44304513	44304513	G	A
intergenic	BTG1(dist=32018),UBE2N(dist=408774)	1	44305917	44305917	C	T
intergenic	BTG1(dist=35061),UBE2N(dist=405731)	1	44308960	44308960	G	A
intergenic	BTG1(dist=35703),UBE2N(dist=405089)	1	44309602	44309602	G	T
intergenic	BTG1(dist=36509),UBE2N(dist=404283)	1	44310408	44310408	C	G
intergenic	BTG1(dist=40857),UBE2N(dist=399935)	1	44314756	44314756	T	C
intergenic	BTG1(dist=40902),UBE2N(dist=399890)	1	44314801	44314801	A	G
intergenic	BTG1(dist=41032),UBE2N(dist=399760)	1	44314931	44314931	T	C
intergenic	BTG1(dist=45299),UBE2N(dist=395493)	1	44319198	44319198	G	C
intergenic	BTG1(dist=45455),UBE2N(dist=395337)	1	44319354	44319354	T	C
intergenic	BTG1(dist=47967),UBE2N(dist=392825)	1	44321866	44321866	T	C
intergenic	BTG1(dist=56103),UBE2N(dist=384689)	1	44330002	44330002	C	T
intergenic	BTG1(dist=58811),UBE2N(dist=381981)	1	44332710	44332710	T	C
intronic	LTA4H	1	45568599	45568599	T	C
intronic	LTA4H	1	45574828	45574828	A	G
intronic	LTA4H	1	45575518	45575518	G	A
upstream	LTA4H(dist=618)	1	45581521	45581521	C	T
intergenic	LTA4H(dist=5169),ELK3(dist=35661)	1	45586072	45586072	C	T
intergenic	LTA4H(dist=7868),ELK3(dist=32962)	1	45588771	45588771	C	T
intergenic	LTA4H(dist=14705),ELK3(dist=26125)	1	45595608	45595608	T	G
intergenic	LTA4H(dist=18752),ELK3(dist=22078)	1	45599655	45599655	T	C
intergenic	LTA4H(dist=20695),ELK3(dist=20135)	1	45601598	45601598	A	G
intergenic	LTA4H(dist=21809),ELK3(dist=19021)	1	45602712	45602712	C	T
intergenic	LTA4H(dist=34808),ELK3(dist=6022)	1	45615711	45615711	C	T
intergenic	LTA4H(dist=34930),ELK3(dist=5900)	1	45615833	45615833	G	A
intronic	ELK3	1	45623422	45623422	T	A
intronic	ELK3	1	45624528	45624528	G	A
intronic	ELK3	1	45624988	45624988	T	G
intronic	ELK3	1	45625535	45625535	A	G
intronic	ELK3	1	45627723	45627723	T	C
intronic	ELK3	1	45632597	45632597	T	C
intronic	ELK3	1	45634276	45634276	G	A
exonic	ELK3	1	45638953	45638953	C	T
intronic	ELK3	1	45639460	45639460	G	C
intronic	ELK3	1	45647804	45647804	T	C
intronic	ELK3	1	45653389	45653389	T	C
intergenic	ELK3(dist=2587),NEDD1(dist=224463)	1	45658474	45658474	G	A
intergenic	ELK3(dist=3436),NEDD1(dist=223614)	1	45659323	45659323	T	C
intergenic	ELK3(dist=3532),NEDD1(dist=223518)	1	45659419	45659419	C	T
intergenic	ELK3(dist=10160),NEDD1(dist=216890)	1	45666047	45666047	C	T
intergenic	ELK3(dist=17058),NEDD1(dist=209992)	1	45672945	45672945	T	C
intergenic	ELK3(dist=24832),NEDD1(dist=202218)	1	45680719	45680719	G	A
intergenic	ELK3(dist=31671),NEDD1(dist=195379)	1	45687558	45687558	T	C
intergenic	ELK3(dist=37924),NEDD1(dist=189126)	1	45693811	45693811	T	C
intergenic	ELK3(dist=42668),NEDD1(dist=184382)	1	45698555	45698555	C	T
intergenic	ELK3(dist=46453),NEDD1(dist=180597)	1	45702340	45702340	C	T
intergenic	ELK3(dist=47636),NEDD1(dist=179414)	1	45703523	45703523	G	A
intergenic	ELK3(dist=49543),NEDD1(dist=177507)	1	45705430	45705430	T	C
intergenic	ELK3(dist=52515),NEDD1(dist=174535)	1	45708402	45708402	T	C
intergenic	ELK3(dist=54098),NEDD1(dist=172952)	1	45709985	45709985	A	G
intergenic	ELK3(dist=60960),NEDD1(dist=166090)	1	45716847	45716847	G	A
intergenic	ELK3(dist=62913),NEDD1(dist=164137)	1	45718800	45718800	G	C
intergenic	ELK3(dist=69337),NEDD1(dist=157713)	1	45725224	45725224	A	G
intergenic	ELK3(dist=74194),NEDD1(dist=152856)	1	45730081	45730081	C	T
intergenic	ELK3(dist=77555),NEDD1(dist=149495)	1	45733442	45733442	C	G
intergenic	ELK3(dist=83145),NEDD1(dist=143905)	1	45739032	45739032	G	A
intergenic	ELK3(dist=87807),NEDD1(dist=139243)	1	45743694	45743694	G	A
intergenic	ELK3(dist=88020),NEDD1(dist=139030)	1	45743907	45743907	C	T
intergenic	ELK3(dist=94715),NEDD1(dist=132335)	1	45750602	45750602	A	G
intergenic	ELK3(dist=97758),NEDD1(dist=129292)	1	45753645	45753645	T	C
intergenic	ELK3(dist=102362),NEDD1(dist=124688)	1	45758249	45758249	C	A
intergenic	ELK3(dist=103159),NEDD1(dist=123891)	1	45759046	45759046	A	G
intergenic	ELK3(dist=107532),NEDD1(dist=119518)	1	45763419	45763419	T	C
intergenic	ELK3(dist=113381),NEDD1(dist=113669)	1	45769268	45769268	A	G
intergenic	ELK3(dist=114915),NEDD1(dist=112135)	1	45770802	45770802	G	A
intergenic	ELK3(dist=116636),NEDD1(dist=110414)	1	45772523	45772523	G	T
intergenic	ELK3(dist=124600),NEDD1(dist=102450)	1	45780487	45780487	A	G
intergenic	ELK3(dist=129087),NEDD1(dist=97963)	1	45784974	45784974	T	G
intergenic	ELK3(dist=132111),NEDD1(dist=94939)	1	45787998	45787998	T	C
intergenic	ELK3(dist=135493),NEDD1(dist=91557)	1	45791380	45791380	G	C
intergenic	ELK3(dist=137223),NEDD1(dist=89827)	1	45793110	45793110	A	G
intergenic	ELK3(dist=141125),NEDD1(dist=85925)	1	45797012	45797012	G	A
intergenic	ELK3(dist=145415),NEDD1(dist=81635)	1	45801302	45801302	T	C
intergenic	ELK3(dist=150755),NEDD1(dist=76295)	1	45806642	45806642	A	G
intergenic	ELK3(dist=154593),NEDD1(dist=72457)	1	45810480	45810480	T	G
intergenic	ELK3(dist=156244),NEDD1(dist=70806)	1	45812131	45812131	C	T
intergenic	ELK3(dist=157927),NEDD1(dist=69123)	1	45813814	45813814	A	G
intergenic	ELK3(dist=158182),NEDD1(dist=68868)	1	45814069	45814069	T	C
intergenic	ELK3(dist=165212),NEDD1(dist=61838)	1	45821099	45821099	A	T
intergenic	ELK3(dist=171220),NEDD1(dist=55830)	1	45827107	45827107	G	T
intergenic	ELK3(dist=176818),NEDD1(dist=50232)	1	45832705	45832705	G	A
intergenic	ELK3(dist=179182),NEDD1(dist=47868)	1	45835069	45835069	T	C
intergenic	ELK3(dist=180311),NEDD1(dist=46739)	1	45836198	45836198	G	A
intergenic	ELK3(dist=191559),NEDD1(dist=35491)	1	45847446	45847446	C	A
intergenic	ELK3(dist=192642),NEDD1(dist=34408)	1	45848529	45848529	G	A
intergenic	ELK3(dist=196675),NEDD1(dist=30375)	1	45852562	45852562	C	T
intergenic	ELK3(dist=201828),NEDD1(dist=25222)	1	45857715	45857715	C	T
intergenic	ELK3(dist=204464),NEDD1(dist=22586)	1	45860351	45860351	T	C
intergenic	ELK3(dist=209106),NEDD1(dist=17944)	1	45864993	45864993	G	A
intergenic	ELK3(dist=212253),NEDD1(dist=14797)	1	45868140	45868140	T	G
intergenic	ELK3(dist=215053),NEDD1(dist=11997)	1	45870940	45870940	A	G
intronic	NEDD1	1	45884372	45884372	C	G
intronic	NEDD1	1	45889846	45889846	A	G
intronic	NEDD1	1	45892424	45892424	G	A
intronic	NEDD1	1	45893258	45893258	T	C
intronic	NEDD1	1	45896282	45896282	T	C
exonic	NEDD1	1	45899494	45899494	T	C
intronic	NEDD1	1	45899994	45899994	C	A
intergenic	NEDD1(dist=1804),MIR1691(dist=179045)	1	45908345	45908345	A	G
intergenic	NEDD1(dist=2004),MIR1691(dist=178845)	1	45908545	45908545	T	C
intergenic	NEDD1(dist=5836),MIR1691(dist=175013)	1	45912377	45912377	G	C
intergenic	NEDD1(dist=6406),MIR1691(dist=174443)	1	45912947	45912947	C	T
intergenic	NEDD1(dist=10240),MIR1691(dist=170609)	1	45916781	45916781	G	A
intergenic	NEDD1(dist=13653),MIR1691(dist=167196)	1	45920194	45920194	A	G
intergenic	NEDD1(dist=14334),MIR1691(dist=166515)	1	45920875	45920875	A	G
intergenic	NEDD1(dist=15712),MIR1691(dist=165137)	1	45922253	45922253	G	A
intergenic	NEDD1(dist=16943),MIR1691(dist=163906)	1	45923484	45923484	C	G
intergenic	NEDD1(dist=18606),MIR1691(dist=162243)	1	45925147	45925147	T	C
intergenic	NEDD1(dist=23275),MIR1691(dist=157574)	1	45929816	45929816	G	A
intergenic	NEDD1(dist=28023),MIR1691(dist=152826)	1	45934564	45934564	G	A
intergenic	NEDD1(dist=32970),MIR1691(dist=147879)	1	45939511	45939511	G	T
intergenic	NEDD1(dist=35291),MIR1691(dist=145558)	1	45941832	45941832	A	G
intergenic	NEDD1(dist=38639),MIR1691(dist=142210)	1	45945180	45945180	C	T
intergenic	NEDD1(dist=42361),MIR1691(dist=138488)	1	45948902	45948902	C	G
intergenic	NEDD1(dist=44950),MIR1691(dist=135899)	1	45951491	45951491	G	A
intergenic	NEDD1(dist=53365),MIR1691(dist=127484)	1	45959906	45959906	A	G
intergenic	NEDD1(dist=60614),MIR1691(dist=120235)	1	45967155	45967155	T	C
intergenic	NEDD1(dist=61259),MIR1691(dist=119590)	1	45967800	45967800	A	C
intergenic	NEDD1(dist=64553),MIR1691(dist=116296)	1	45971094	45971094	C	G
intergenic	NEDD1(dist=65309),MIR1691(dist=115540)	1	45971850	45971850	C	T
intergenic	PWP1(dist=44792),CRY1(dist=188068)	1	53366120	53366120	C	T
intergenic	PWP1(dist=44844),CRY1(dist=188016)	1	53366172	53366172	T	A
intergenic	PWP1(dist=51065),CRY1(dist=181795)	1	53372393	53372393	A	G
intergenic	PWP1(dist=55238),CRY1(dist=177622)	1	53376566	53376566	A	C
intergenic	PWP1(dist=56531),CRY1(dist=176329)	1	53377859	53377859	A	G
intergenic	PWP1(dist=58778),CRY1(dist=174082)	1	53380106	53380106	C	T
intergenic	PWP1(dist=60122),CRY1(dist=172738)	1	53381450	53381450	C	T
intergenic	PWP1(dist=63427),CRY1(dist=169433)	1	53384755	53384755	G	T
intergenic	PWP1(dist=65123),CRY1(dist=167737)	1	53386451	53386451	T	C
intergenic	PWP1(dist=68637),CRY1(dist=164223)	1	53389965	53389965	G	A
intergenic	PWP1(dist=69080),CRY1(dist=163780)	1	53390408	53390408	G	A
intergenic	PWP1(dist=70819),CRY1(dist=162041)	1	53392147	53392147	T	A
intergenic	PWP1(dist=71540),CRY1(dist=161320)	1	53392868	53392868	T	C
intergenic	PWP1(dist=73161),CRY1(dist=159699)	1	53394489	53394489	T	C
intergenic	PWP1(dist=75627),CRY1(dist=157233)	1	53396955	53396955	A	G
intergenic	PWP1(dist=81223),CRY1(dist=151637)	1	53402551	53402551	A	C
intergenic	PWP1(dist=81782),CRY1(dist=151078)	1	53403110	53403110	A	G
intergenic	PWP1(dist=82113),CRY1(dist=150747)	1	53403441	53403441	C	T
intergenic	PWP1(dist=83457),CRY1(dist=149403)	1	53404785	53404785	T	G
intergenic	PWP1(dist=85193),CRY1(dist=147667)	1	53406521	53406521	G	T
intergenic	PWP1(dist=86792),CRY1(dist=146068)	1	53408120	53408120	A	G
intergenic	PWP1(dist=90814),CRY1(dist=142046)	1	53412142	53412142	G	C
intergenic	PWP1(dist=94728),CRY1(dist=138132)	1	53416056	53416056	G	T
intergenic	PWP1(dist=98359),CRY1(dist=134501)	1	53419687	53419687	A	G
intergenic	PWP1(dist=98988),CRY1(dist=133872)	1	53420316	53420316	T	C
intergenic	PWP1(dist=99555),CRY1(dist=133305)	1	53420883	53420883	C	T
intergenic	PWP1(dist=100046),CRY1(dist=132814)	1	53421374	53421374	G	T
intergenic	PWP1(dist=102220),CRY1(dist=130640)	1	53423548	53423548	G	C
intergenic	PWP1(dist=105852),CRY1(dist=127008)	1	53427180	53427180	C	T
intergenic	PWP1(dist=106595),CRY1(dist=126265)	1	53427923	53427923	C	T
intergenic	PWP1(dist=110356),CRY1(dist=122504)	1	53431684	53431684	C	A
intergenic	PWP1(dist=116236),CRY1(dist=116624)	1	53437564	53437564	T	C
intergenic	PWP1(dist=117468),CRY1(dist=115392)	1	53438796	53438796	G	C
intergenic	PWP1(dist=117661),CRY1(dist=115199)	1	53438989	53438989	C	G
intergenic	PWP1(dist=120010),CRY1(dist=112850)	1	53441338	53441338	C	G
intergenic	PWP1(dist=121420),CRY1(dist=111440)	1	53442748	53442748	C	T
intergenic	PWP1(dist=126735),CRY1(dist=106125)	1	53448063	53448063	T	C
intergenic	PWP1(dist=127060),CRY1(dist=105800)	1	53448388	53448388	G	A
intergenic	PWP1(dist=127802),CRY1(dist=105058)	1	53449130	53449130	C	T
intergenic	PWP1(dist=130239),CRY1(dist=102621)	1	53451567	53451567	C	T
intergenic	PWP1(dist=134746),CRY1(dist=98114)	1	53456074	53456074	T	G
intergenic	PWP1(dist=135619),CRY1(dist=97241)	1	53456947	53456947	T	C
intergenic	PWP1(dist=136795),CRY1(dist=96065)	1	53458123	53458123	A	G
intergenic	PWP1(dist=143815),CRY1(dist=89045)	1	53465143	53465143	A	G
intergenic	PWP1(dist=145094),CRY1(dist=87766)	1	53466422	53466422	A	G
intergenic	PWP1(dist=149803),CRY1(dist=83057)	1	53471131	53471131	C	T
intergenic	PWP1(dist=150033),CRY1(dist=82827)	1	53471361	53471361	G	A
intergenic	PWP1(dist=153773),CRY1(dist=79087)	1	53475101	53475101	G	C
intergenic	PWP1(dist=157337),CRY1(dist=75523)	1	53478665	53478665	G	A
intergenic	PWP1(dist=160021),CRY1(dist=72839)	1	53481349	53481349	C	T
intergenic	PWP1(dist=160961),CRY1(dist=71899)	1	53482289	53482289	A	G
intergenic	PWP1(dist=163777),CRY1(dist=69083)	1	53485105	53485105	G	A
intergenic	PWP1(dist=167484),CRY1(dist=65376)	1	53488812	53488812	A	G
intergenic	PWP1(dist=169238),CRY1(dist=63622)	1	53490566	53490566	G	A
intergenic	PWP1(dist=171976),CRY1(dist=60884)	1	53493304	53493304	G	A
intergenic	PWP1(dist=172236),CRY1(dist=60624)	1	53493564	53493564	T	C
intergenic	PWP1(dist=175086),CRY1(dist=57774)	1	53496414	53496414	C	T
intergenic	PWP1(dist=175607),CRY1(dist=57253)	1	53496935	53496935	C	G
intergenic	PWP1(dist=176707),CRY1(dist=56153)	1	53498035	53498035	G	C
intergenic	PWP1(dist=180627),CRY1(dist=52233)	1	53501955	53501955	A	G
intergenic	PWP1(dist=185746),CRY1(dist=47114)	1	53507074	53507074	C	T
intergenic	PWP1(dist=188897),CRY1(dist=43963)	1	53510225	53510225	G	A
intergenic	PWP1(dist=189420),CRY1(dist=43440)	1	53510748	53510748	C	T
intergenic	PWP1(dist=189453),CRY1(dist=43407)	1	53510781	53510781	A	G
intergenic	PWP1(dist=191027),CRY1(dist=41833)	1	53512355	53512355	G	A
intergenic	PWP1(dist=194410),CRY1(dist=38450)	1	53515738	53515738	A	G
intergenic	PWP1(dist=198299),CRY1(dist=34561)	1	53519627	53519627	G	A
intergenic	PWP1(dist=198615),CRY1(dist=34245)	1	53519943	53519943	A	G
intergenic	PWP1(dist=207562),CRY1(dist=25298)	1	53528890	53528890	C	T
intergenic	PWP1(dist=209682),CRY1(dist=23178)	1	53531010	53531010	G	A
intergenic	PWP1(dist=212727),CRY1(dist=20133)	1	53534055	53534055	A	G
intergenic	PWP1(dist=212759),CRY1(dist=20101)	1	53534087	53534087	G	A
intergenic	PWP1(dist=214188),CRY1(dist=18672)	1	53535516	53535516	T	C
intergenic	PWP1(dist=219518),CRY1(dist=13342)	1	53540846	53540846	G	A
intergenic	PWP1(dist=224210),CRY1(dist=8650)	1	53545538	53545538	T	C
intergenic	PWP1(dist=227957),CRY1(dist=4903)	1	53549285	53549285	A	G
intergenic	PWP1(dist=230062),CRY1(dist=2798)	1	53551390	53551390	T	A
intergenic	PWP1(dist=230575),CRY1(dist=2285)	1	53551903	53551903	A	G
downstream	CRY1(dist=860)	1	53553328	53553328	A	G
downstream	CRY1(dist=636)	1	53553552	53553552	G	A
intronic	CRY1	1	53555256	53555256	T	C
intronic	CRY1	1	53558113	53558113	C	T
intronic	CRY1	1	53559682	53559682	A	G
intronic	CRY1	1	53562287	53562287	T	C
intronic	CRY1	1	53564970	53564970	C	T
intronic	CRY1	1	53567562	53567562	G	A
intronic	CRY1	1	53568495	53568495	C	T
intergenic	CHPT1(dist=55623),ATP6V0A4(dist=682822)	1	55798045	55798045	G	A
intergenic	CHPT1(dist=60748),ATP6V0A4(dist=677697)	1	55803170	55803170	T	C
intergenic	CHPT1(dist=62213),ATP6V0A4(dist=676232)	1	55804635	55804635	A	G
intergenic	CHPT1(dist=63059),ATP6V0A4(dist=675386)	1	55805481	55805481	A	G
intergenic	CHPT1(dist=64305),ATP6V0A4(dist=674140)	1	55806727	55806727	G	T
intergenic	CHPT1(dist=66077),ATP6V0A4(dist=672368)	1	55808499	55808499	C	T
intergenic	CHPT1(dist=69021),ATP6V0A4(dist=669424)	1	55811443	55811443	G	A
intergenic	CHPT1(dist=74762),ATP6V0A4(dist=663683)	1	55817184	55817184	T	G
intergenic	CHPT1(dist=75518),ATP6V0A4(dist=662927)	1	55817940	55817940	C	G
intergenic	CHPT1(dist=76181),ATP6V0A4(dist=662264)	1	55818603	55818603	G	A
intergenic	CHPT1(dist=82663),ATP6V0A4(dist=655782)	1	55825085	55825085	C	T
intergenic	CHPT1(dist=84096),ATP6V0A4(dist=654349)	1	55826518	55826518	C	T
intergenic	CHPT1(dist=85026),ATP6V0A4(dist=653419)	1	55827448	55827448	C	T
intergenic	CHPT1(dist=89647),ATP6V0A4(dist=648798)	1	55832069	55832069	A	G
intergenic	CHPT1(dist=91466),ATP6V0A4(dist=646979)	1	55833888	55833888	A	G
intergenic	CHPT1(dist=92016),ATP6V0A4(dist=646429)	1	55834438	55834438	C	T
intergenic	CHPT1(dist=98742),ATP6V0A4(dist=639703)	1	55841164	55841164	T	C
intergenic	CHPT1(dist=101247),ATP6V0A4(dist=637198)	1	55843669	55843669	G	A
intergenic	CHPT1(dist=103416),ATP6V0A4(dist=635029)	1	55845838	55845838	A	G
intergenic	CHPT1(dist=104031),ATP6V0A4(dist=634414)	1	55846453	55846453	C	G
intergenic	CHPT1(dist=107436),ATP6V0A4(dist=631009)	1	55849858	55849858	G	A
intergenic	CHPT1(dist=113893),ATP6V0A4(dist=624552)	1	55856315	55856315	A	C
intergenic	CHPT1(dist=116305),ATP6V0A4(dist=622140)	1	55858727	55858727	G	A
intergenic	CHPT1(dist=116762),ATP6V0A4(dist=621683)	1	55859184	55859184	T	C
intergenic	CHPT1(dist=119066),ATP6V0A4(dist=619379)	1	55861488	55861488	T	C
intergenic	CHPT1(dist=121267),ATP6V0A4(dist=617178)	1	55863689	55863689	G	A
intergenic	CHPT1(dist=124668),ATP6V0A4(dist=613777)	1	55867090	55867090	G	A
intergenic	CHPT1(dist=125856),ATP6V0A4(dist=612589)	1	55868278	55868278	C	T
intergenic	CHPT1(dist=126002),ATP6V0A4(dist=612443)	1	55868424	55868424	C	T
intergenic	CHPT1(dist=127465),ATP6V0A4(dist=610980)	1	55869887	55869887	C	G
intergenic	CHPT1(dist=129576),ATP6V0A4(dist=608869)	1	55871998	55871998	C	G
intergenic	CHPT1(dist=132652),ATP6V0A4(dist=605793)	1	55875074	55875074	G	T
intergenic	CHPT1(dist=132893),ATP6V0A4(dist=605552)	1	55875315	55875315	T	C
intergenic	CHPT1(dist=133383),ATP6V0A4(dist=605062)	1	55875805	55875805	C	T
intergenic	CHPT1(dist=146885),ATP6V0A4(dist=591560)	1	55889307	55889307	T	C
intergenic	CHPT1(dist=146955),ATP6V0A4(dist=591490)	1	55889377	55889377	C	G
intergenic	CHPT1(dist=148602),ATP6V0A4(dist=589843)	1	55891024	55891024	G	A
intergenic	CHPT1(dist=148857),ATP6V0A4(dist=589588)	1	55891279	55891279	T	G
intergenic	CHPT1(dist=156422),ATP6V0A4(dist=582023)	1	55898844	55898844	A	C
intergenic	CHPT1(dist=161494),ATP6V0A4(dist=576951)	1	55903916	55903916	T	C
intergenic	CHPT1(dist=161747),ATP6V0A4(dist=576698)	1	55904169	55904169	C	T
intergenic	CHPT1(dist=162806),ATP6V0A4(dist=575639)	1	55905228	55905228	T	C
intergenic	CHPT1(dist=165586),ATP6V0A4(dist=572859)	1	55908008	55908008	T	C
intergenic	CHPT1(dist=167827),ATP6V0A4(dist=570618)	1	55910249	55910249	G	T
intergenic	CHPT1(dist=168280),ATP6V0A4(dist=570165)	1	55910702	55910702	A	G
intergenic	CHPT1(dist=173267),ATP6V0A4(dist=565178)	1	55915689	55915689	T	G
intergenic	CHPT1(dist=174169),ATP6V0A4(dist=564276)	1	55916591	55916591	G	T
intergenic	CHPT1(dist=181076),ATP6V0A4(dist=557369)	1	55923498	55923498	C	T
intergenic	CHPT1(dist=188754),ATP6V0A4(dist=549691)	1	55931176	55931176	A	G
intergenic	CHPT1(dist=192817),ATP6V0A4(dist=545628)	1	55935239	55935239	T	C
intergenic	CHPT1(dist=194728),ATP6V0A4(dist=543717)	1	55937150	55937150	A	G
intergenic	CHPT1(dist=206271),ATP6V0A4(dist=532174)	1	55948693	55948693	G	A
intergenic	CHPT1(dist=207656),ATP6V0A4(dist=530789)	1	55950078	55950078	C	A
intergenic	CHPT1(dist=208267),ATP6V0A4(dist=530178)	1	55950689	55950689	T	C
intergenic	CHPT1(dist=209592),ATP6V0A4(dist=528853)	1	55952014	55952014	G	A
intergenic	CHPT1(dist=221099),ATP6V0A4(dist=517346)	1	55963521	55963521	T	C
intergenic	CHPT1(dist=228272),ATP6V0A4(dist=510173)	1	55970694	55970694	G	A
intergenic	CHPT1(dist=228578),ATP6V0A4(dist=509867)	1	55971000	55971000	G	A
intergenic	CHPT1(dist=231558),ATP6V0A4(dist=506887)	1	55973980	55973980	G	A
intergenic	CHPT1(dist=239649),ATP6V0A4(dist=498796)	1	55982071	55982071	C	A
intergenic	CHPT1(dist=243339),ATP6V0A4(dist=495106)	1	55985761	55985761	G	A
intergenic	CHPT1(dist=245272),ATP6V0A4(dist=493173)	1	55987694	55987694	A	C
intergenic	CHPT1(dist=254026),ATP6V0A4(dist=484419)	1	55996448	55996448	C	G
intergenic	AKR1D1(dist=28523),SLC37A3(dist=137654)	1	56764259	56764259	G	A
intergenic	AKR1D1(dist=28607),SLC37A3(dist=137570)	1	56764343	56764343	T	C
intergenic	AKR1D1(dist=31460),SLC37A3(dist=134717)	1	56767196	56767196	C	G
intergenic	AKR1D1(dist=35955),SLC37A3(dist=130222)	1	56771691	56771691	C	T
intergenic	AKR1D1(dist=38180),SLC37A3(dist=127997)	1	56773916	56773916	A	G
intergenic	AKR1D1(dist=41158),SLC37A3(dist=125019)	1	56776894	56776894	A	G
intergenic	AKR1D1(dist=41386),SLC37A3(dist=124791)	1	56777122	56777122	A	G
intergenic	AKR1D1(dist=45176),SLC37A3(dist=121001)	1	56780912	56780912	T	C
intergenic	AKR1D1(dist=47779),SLC37A3(dist=118398)	1	56783515	56783515	A	G
intergenic	AKR1D1(dist=50817),SLC37A3(dist=115360)	1	56786553	56786553	A	T
intergenic	AKR1D1(dist=54329),SLC37A3(dist=111848)	1	56790065	56790065	A	G
intergenic	AKR1D1(dist=56647),SLC37A3(dist=109530)	1	56792383	56792383	A	G
intergenic	AKR1D1(dist=57045),SLC37A3(dist=109132)	1	56792781	56792781	T	C
intergenic	AKR1D1(dist=60054),SLC37A3(dist=106123)	1	56795790	56795790	C	T
intergenic	AKR1D1(dist=65579),SLC37A3(dist=100598)	1	56801315	56801315	G	A
intergenic	AKR1D1(dist=66251),SLC37A3(dist=99926)	1	56801987	56801987	A	G
intergenic	AKR1D1(dist=66439),SLC37A3(dist=99738)	1	56802175	56802175	T	C
intergenic	AKR1D1(dist=72609),SLC37A3(dist=93568)	1	56808345	56808345	A	G
intergenic	AKR1D1(dist=76943),SLC37A3(dist=89234)	1	56812679	56812679	A	G
intergenic	AKR1D1(dist=82352),SLC37A3(dist=83825)	1	56818088	56818088	A	G
intergenic	AKR1D1(dist=83260),SLC37A3(dist=82917)	1	56818996	56818996	C	A
intergenic	AKR1D1(dist=86015),SLC37A3(dist=80162)	1	56821751	56821751	C	T
intergenic	AKR1D1(dist=86560),SLC37A3(dist=79617)	1	56822296	56822296	C	T
intergenic	AKR1D1(dist=90552),SLC37A3(dist=75625)	1	56826288	56826288	G	A
intergenic	AKR1D1(dist=91759),SLC37A3(dist=74418)	1	56827495	56827495	A	G
intergenic	AKR1D1(dist=95331),SLC37A3(dist=70846)	1	56831067	56831067	A	G
intergenic	AKR1D1(dist=100494),SLC37A3(dist=65683)	1	56836230	56836230	C	T
intergenic	AKR1D1(dist=103783),SLC37A3(dist=62394)	1	56839519	56839519	C	T
intergenic	AKR1D1(dist=104110),SLC37A3(dist=62067)	1	56839846	56839846	C	T
intergenic	AKR1D1(dist=107637),SLC37A3(dist=58540)	1	56843373	56843373	G	A
intergenic	AKR1D1(dist=108214),SLC37A3(dist=57963)	1	56843950	56843950	G	A
intergenic	AKR1D1(dist=113258),SLC37A3(dist=52919)	1	56848994	56848994	C	A
intergenic	AKR1D1(dist=117111),SLC37A3(dist=49066)	1	56852847	56852847	G	T
intergenic	AKR1D1(dist=119156),SLC37A3(dist=47021)	1	56854892	56854892	C	T
intergenic	AKR1D1(dist=125761),SLC37A3(dist=40416)	1	56861497	56861497	A	G
intergenic	AKR1D1(dist=126890),SLC37A3(dist=39287)	1	56862626	56862626	C	T
intergenic	AKR1D1(dist=127113),SLC37A3(dist=39064)	1	56862849	56862849	T	C
intergenic	AKR1D1(dist=127427),SLC37A3(dist=38750)	1	56863163	56863163	C	T
intergenic	AKR1D1(dist=135212),SLC37A3(dist=30965)	1	56870948	56870948	A	G
intergenic	AKR1D1(dist=141666),SLC37A3(dist=24511)	1	56877402	56877402	G	A
intergenic	AKR1D1(dist=143424),SLC37A3(dist=22753)	1	56879160	56879160	C	T
intergenic	AKR1D1(dist=147361),SLC37A3(dist=18816)	1	56883097	56883097	C	G
intergenic	AKR1D1(dist=149622),SLC37A3(dist=16555)	1	56885358	56885358	A	G
intergenic	AKR1D1(dist=153351),SLC37A3(dist=12826)	1	56889087	56889087	A	C
intergenic	AKR1D1(dist=158037),SLC37A3(dist=8140)	1	56893773	56893773	G	A
intergenic	AKR1D1(dist=163748),SLC37A3(dist=2429)	1	56899484	56899484	T	C
intergenic	AKR1D1(dist=164166),SLC37A3(dist=2011)	1	56899902	56899902	G	A
intronic	SLC37A3	1	56903831	56903831	C	G
intronic	SLC37A3	1	56906456	56906456	C	G
intronic	SLC37A3	1	56909096	56909096	A	G
intronic	SLC37A3	1	56914569	56914569	A	G
intronic	SLC37A3	1	56916812	56916812	G	C
intronic	SLC37A3	1	56917084	56917084	G	A
intronic	SLC37A3	1	56919060	56919060	C	A
intronic	SLC37A3	1	56920341	56920341	C	A
exonic	RAB19	1	56923706	56923706	C	T
intronic	RAB19	1	56925338	56925338	C	G
exonic	RAB19	1	56925761	56925761	G	A
intergenic	RAB19(dist=1154),MKRN1(dist=3276)	1	56927742	56927742	T	C
downstream	MKRN1(dist=528)	1	56930490	56930490	T	A
UTR3	MKRN1(NM_204742:c.*1057G>A)	1	56931354	56931354	C	T
intronic	MKRN1	1	56937245	56937245	A	T
intronic	MKRN1	1	56949895	56949895	G	A
intronic	MKRN1	1	56951574	56951574	T	G
intergenic	MKRN1(dist=1852),NDUFB2(dist=114561)	1	56954798	56954798	T	C
intergenic	MKRN1(dist=4553),NDUFB2(dist=111860)	1	56957499	56957499	T	C
intergenic	MKRN1(dist=6354),NDUFB2(dist=110059)	1	56959300	56959300	T	C
intergenic	MKRN1(dist=11867),NDUFB2(dist=104546)	1	56964813	56964813	T	C
intergenic	MKRN1(dist=12625),NDUFB2(dist=103788)	1	56965571	56965571	A	G
intergenic	MKRN1(dist=16157),NDUFB2(dist=100256)	1	56969103	56969103	A	C
intergenic	MKRN1(dist=17111),NDUFB2(dist=99302)	1	56970057	56970057	G	A
intergenic	MKRN1(dist=17322),NDUFB2(dist=99091)	1	56970268	56970268	G	A
intergenic	MKRN1(dist=23310),NDUFB2(dist=93103)	1	56976256	56976256	A	G
intergenic	MKRN1(dist=25121),NDUFB2(dist=91292)	1	56978067	56978067	G	A
intergenic	MKRN1(dist=26570),NDUFB2(dist=89843)	1	56979516	56979516	C	T
intergenic	MKRN1(dist=27491),NDUFB2(dist=88922)	1	56980437	56980437	C	T
intergenic	MKRN1(dist=31527),NDUFB2(dist=84886)	1	56984473	56984473	A	C
intergenic	MKRN1(dist=35742),NDUFB2(dist=80671)	1	56988688	56988688	A	G
intergenic	MKRN1(dist=39038),NDUFB2(dist=77375)	1	56991984	56991984	G	A
intergenic	MKRN1(dist=43037),NDUFB2(dist=73376)	1	56995983	56995983	A	G
intergenic	MKRN1(dist=43951),NDUFB2(dist=72462)	1	56996897	56996897	T	C
intergenic	MKRN1(dist=50068),NDUFB2(dist=66345)	1	57003014	57003014	A	G
intergenic	MKRN1(dist=53026),NDUFB2(dist=63387)	1	57005972	57005972	G	A
intergenic	MKRN1(dist=53241),NDUFB2(dist=63172)	1	57006187	57006187	A	G
intergenic	MKRN1(dist=56908),NDUFB2(dist=59505)	1	57009854	57009854	T	C
intergenic	MKRN1(dist=60074),NDUFB2(dist=56339)	1	57013020	57013020	A	G
intergenic	MKRN1(dist=66475),NDUFB2(dist=49938)	1	57019421	57019421	C	T
intergenic	MKRN1(dist=66909),NDUFB2(dist=49504)	1	57019855	57019855	T	C
intergenic	MKRN1(dist=71241),NDUFB2(dist=45172)	1	57024187	57024187	C	T
intergenic	MKRN1(dist=77805),NDUFB2(dist=38608)	1	57030751	57030751	C	G
intergenic	MKRN1(dist=81330),NDUFB2(dist=35083)	1	57034276	57034276	C	T
intergenic	MKRN1(dist=84949),NDUFB2(dist=31464)	1	57037895	57037895	A	G
intergenic	MKRN1(dist=91793),NDUFB2(dist=24620)	1	57044739	57044739	C	T
intergenic	MKRN1(dist=92104),NDUFB2(dist=24309)	1	57045050	57045050	C	G
intergenic	MKRN1(dist=94597),NDUFB2(dist=21816)	1	57047543	57047543	A	C
intergenic	MKRN1(dist=99058),NDUFB2(dist=17355)	1	57052004	57052004	G	A
intergenic	MKRN1(dist=104103),NDUFB2(dist=12310)	1	57057049	57057049	C	T
intergenic	MKRN1(dist=109206),NDUFB2(dist=7207)	1	57062152	57062152	C	T
intergenic	MKRN1(dist=111830),NDUFB2(dist=4583)	1	57064776	57064776	G	A
intergenic	MKRN1(dist=112047),NDUFB2(dist=4366)	1	57064993	57064993	A	G
downstream	NDUFB2(dist=34)	1	57070182	57070182	G	A
downstream	NDUFB2(dist=94)	1	57070242	57070242	C	T
intergenic	NDUFB2(dist=1669),BRAF(dist=11618)	1	57071817	57071817	C	T
intergenic	NDUFB2(dist=2900),BRAF(dist=10387)	1	57073048	57073048	A	G
intergenic	NDUFB2(dist=4858),BRAF(dist=8429)	1	57075006	57075006	C	T
intergenic	NDUFB2(dist=5057),BRAF(dist=8230)	1	57075205	57075205	T	C
intergenic	NDUFB2(dist=8807),BRAF(dist=4480)	1	57078955	57078955	T	C
intronic	DNM1L	1	59067814	59067814	C	T
intronic	DNM1L	1	59074525	59074525	G	A
intronic	DNM1L	1	59075604	59075604	A	G
intronic	DNM1L	1	59076319	59076319	C	T
intronic	DNM1L	1	59077804	59077804	T	C
intronic	DNM1L	1	59083473	59083473	G	A
intronic	DNM1L	1	59083625	59083625	G	T
intronic	DNM1L	1	59088860	59088860	A	G
intronic	DNM1L	1	59094398	59094398	C	A
intronic	DNM1L	1	59097463	59097463	G	A
intergenic	DNM1L(dist=3069),MIR6700(dist=379767)	1	59103364	59103364	C	T
intergenic	DNM1L(dist=3160),MIR6700(dist=379676)	1	59103455	59103455	G	A
intergenic	DNM1L(dist=10725),MIR6700(dist=372111)	1	59111020	59111020	A	G
intergenic	DNM1L(dist=14981),MIR6700(dist=367855)	1	59115276	59115276	A	G
intergenic	DNM1L(dist=16131),MIR6700(dist=366705)	1	59116426	59116426	G	A
intergenic	DNM1L(dist=16203),MIR6700(dist=366633)	1	59116498	59116498	T	A
intergenic	DNM1L(dist=19968),MIR6700(dist=362868)	1	59120263	59120263	T	C
intergenic	DNM1L(dist=24557),MIR6700(dist=358279)	1	59124852	59124852	T	C
intergenic	DNM1L(dist=25738),MIR6700(dist=357098)	1	59126033	59126033	T	C
intergenic	DNM1L(dist=29370),MIR6700(dist=353466)	1	59129665	59129665	T	C
intergenic	DNM1L(dist=35266),MIR6700(dist=347570)	1	59135561	59135561	G	A
intergenic	DNM1L(dist=37501),MIR6700(dist=345335)	1	59137796	59137796	G	A
intergenic	DNM1L(dist=41839),MIR6700(dist=340997)	1	59142134	59142134	G	A
intergenic	DNM1L(dist=43687),MIR6700(dist=339149)	1	59143982	59143982	C	T
intergenic	DNM1L(dist=48189),MIR6700(dist=334647)	1	59148484	59148484	A	G
intergenic	DNM1L(dist=50388),MIR6700(dist=332448)	1	59150683	59150683	C	T
intergenic	DNM1L(dist=52560),MIR6700(dist=330276)	1	59152855	59152855	T	C
intergenic	DNM1L(dist=56624),MIR6700(dist=326212)	1	59156919	59156919	T	C
intergenic	DNM1L(dist=56771),MIR6700(dist=326065)	1	59157066	59157066	A	G
intergenic	DNM1L(dist=65113),MIR6700(dist=317723)	1	59165408	59165408	A	G
intergenic	DNM1L(dist=65537),MIR6700(dist=317299)	1	59165832	59165832	A	G
intergenic	DNM1L(dist=66630),MIR6700(dist=316206)	1	59166925	59166925	G	A
intergenic	DNM1L(dist=67551),MIR6700(dist=315285)	1	59167846	59167846	G	A
intergenic	DNM1L(dist=69350),MIR6700(dist=313486)	1	59169645	59169645	G	T
intergenic	DNM1L(dist=74361),MIR6700(dist=308475)	1	59174656	59174656	T	C
intergenic	DNM1L(dist=77787),MIR6700(dist=305049)	1	59178082	59178082	A	C
intergenic	DNM1L(dist=79696),MIR6700(dist=303140)	1	59179991	59179991	A	G
intergenic	DNM1L(dist=80479),MIR6700(dist=302357)	1	59180774	59180774	T	C
intergenic	DNM1L(dist=81820),MIR6700(dist=301016)	1	59182115	59182115	G	A
intergenic	DNM1L(dist=87714),MIR6700(dist=295122)	1	59188009	59188009	A	G
intergenic	DNM1L(dist=87838),MIR6700(dist=294998)	1	59188133	59188133	T	A
intergenic	DNM1L(dist=94776),MIR6700(dist=288060)	1	59195071	59195071	T	C
intergenic	DNM1L(dist=95031),MIR6700(dist=287805)	1	59195326	59195326	G	A
intergenic	DNM1L(dist=99849),MIR6700(dist=282987)	1	59200144	59200144	T	C
intergenic	DNM1L(dist=104418),MIR6700(dist=278418)	1	59204713	59204713	T	C
intergenic	DNM1L(dist=108304),MIR6700(dist=274532)	1	59208599	59208599	G	T
intergenic	DNM1L(dist=114199),MIR6700(dist=268637)	1	59214494	59214494	G	A
intergenic	DNM1L(dist=117294),MIR6700(dist=265542)	1	59217589	59217589	C	T
intergenic	DNM1L(dist=117829),MIR6700(dist=265007)	1	59218124	59218124	C	G
intergenic	DNM1L(dist=119440),MIR6700(dist=263396)	1	59219735	59219735	G	C
intergenic	DNM1L(dist=135580),MIR6700(dist=247256)	1	59235875	59235875	T	C
intergenic	DNM1L(dist=136716),MIR6700(dist=246120)	1	59237011	59237011	T	C
intergenic	DNM1L(dist=146912),MIR6700(dist=235924)	1	59247207	59247207	T	C
intergenic	DNM1L(dist=148863),MIR6700(dist=233973)	1	59249158	59249158	G	T
intergenic	DNM1L(dist=150644),MIR6700(dist=232192)	1	59250939	59250939	G	A
intergenic	DNM1L(dist=153080),MIR6700(dist=229756)	1	59253375	59253375	G	A
intergenic	DNM1L(dist=153165),MIR6700(dist=229671)	1	59253460	59253460	C	T
intergenic	DNM1L(dist=156543),MIR6700(dist=226293)	1	59256838	59256838	T	C
intergenic	DNM1L(dist=168571),MIR6700(dist=214265)	1	59268866	59268866	T	C
intergenic	DNM1L(dist=169594),MIR6700(dist=213242)	1	59269889	59269889	T	C
intergenic	DNM1L(dist=171662),MIR6700(dist=211174)	1	59271957	59271957	A	G
intergenic	DNM1L(dist=172683),MIR6700(dist=210153)	1	59272978	59272978	C	T
intergenic	DNM1L(dist=174412),MIR6700(dist=208424)	1	59274707	59274707	C	G
intergenic	DNM1L(dist=174760),MIR6700(dist=208076)	1	59275055	59275055	C	T
intergenic	DNM1L(dist=175324),MIR6700(dist=207512)	1	59275619	59275619	A	G
intergenic	DNM1L(dist=176418),MIR6700(dist=206418)	1	59276713	59276713	G	A
intergenic	MIR1593(dist=281669),WASHC1(dist=94813)	1	59986103	59986103	G	T
intergenic	MIR1593(dist=284260),WASHC1(dist=92222)	1	59988694	59988694	A	T
intergenic	MIR1593(dist=284999),WASHC1(dist=91483)	1	59989433	59989433	A	C
intergenic	MIR1593(dist=285592),WASHC1(dist=90890)	1	59990026	59990026	G	T
intergenic	MIR1593(dist=287455),WASHC1(dist=89027)	1	59991889	59991889	T	C
intergenic	MIR1593(dist=295911),WASHC1(dist=80571)	1	60000345	60000345	A	G
intergenic	MIR1593(dist=300105),WASHC1(dist=76377)	1	60004539	60004539	A	G
intergenic	MIR1593(dist=305019),WASHC1(dist=71463)	1	60009453	60009453	G	T
intergenic	MIR1593(dist=309044),WASHC1(dist=67438)	1	60013478	60013478	A	G
intergenic	MIR1593(dist=312238),WASHC1(dist=64244)	1	60016672	60016672	A	G
intergenic	MIR1593(dist=317820),WASHC1(dist=58662)	1	60022254	60022254	G	A
intergenic	MIR1593(dist=319933),WASHC1(dist=56549)	1	60024367	60024367	C	T
intergenic	MIR1593(dist=320365),WASHC1(dist=56117)	1	60024799	60024799	G	A
intergenic	MIR1593(dist=322696),WASHC1(dist=53786)	1	60027130	60027130	G	T
intergenic	MIR1593(dist=325115),WASHC1(dist=51367)	1	60029549	60029549	G	A
intergenic	MIR1593(dist=326509),WASHC1(dist=49973)	1	60030943	60030943	A	G
intergenic	MIR1593(dist=329224),WASHC1(dist=47258)	1	60033658	60033658	T	A
intergenic	MIR1593(dist=331462),WASHC1(dist=45020)	1	60035896	60035896	C	G
intergenic	MIR1593(dist=331632),WASHC1(dist=44850)	1	60036066	60036066	A	G
intergenic	MIR1593(dist=339563),WASHC1(dist=36919)	1	60043997	60043997	T	C
intergenic	MIR1593(dist=341734),WASHC1(dist=34748)	1	60046168	60046168	G	A
intergenic	MIR1593(dist=342893),WASHC1(dist=33589)	1	60047327	60047327	T	C
intergenic	MIR1593(dist=348610),WASHC1(dist=27872)	1	60053044	60053044	A	G
intergenic	MIR1593(dist=349018),WASHC1(dist=27464)	1	60053452	60053452	G	A
intergenic	MIR1593(dist=349241),WASHC1(dist=27241)	1	60053675	60053675	G	A
intergenic	MIR1593(dist=354007),WASHC1(dist=22475)	1	60058441	60058441	T	C
intergenic	MIR1593(dist=354739),WASHC1(dist=21743)	1	60059173	60059173	T	C
intergenic	MIR1593(dist=355571),WASHC1(dist=20911)	1	60060005	60060005	G	A
intergenic	MIR1593(dist=362148),WASHC1(dist=14334)	1	60066582	60066582	T	A
intergenic	MIR1593(dist=365558),WASHC1(dist=10924)	1	60069992	60069992	T	C
intergenic	MIR1593(dist=370116),WASHC1(dist=6366)	1	60074550	60074550	G	C
intergenic	MIR1593(dist=374627),WASHC1(dist=1855)	1	60079061	60079061	T	C
intronic	WASHC1	1	60090104	60090104	A	G
intronic	WASHC1	1	60095010	60095010	A	G
intronic	WASHC1	1	60103588	60103588	C	T
intronic	WASHC1	1	60103605	60103605	T	G
intronic	WASHC1	1	60105261	60105261	G	A
intronic	WASHC1	1	60105554	60105554	T	C
intronic	WASHC1	1	60111152	60111152	C	T
intronic	WASHC1	1	60112922	60112922	G	A
intronic	WASHC1	1	60115065	60115065	T	A
intronic	WASHC1	1	60116958	60116958	C	T
intronic	WASHC1	1	60117480	60117480	C	T
upstream	WASHC1(dist=640)	1	60120761	60120761	A	G
upstream	WASHC1(dist=831)	1	60120952	60120952	T	A
intergenic	WASHC1(dist=1424),RAD52(dist=554088)	1	60121545	60121545	G	C
intergenic	WASHC1(dist=5361),RAD52(dist=550151)	1	60125482	60125482	A	G
intergenic	WASHC1(dist=6811),RAD52(dist=548701)	1	60126932	60126932	A	G
intergenic	WASHC1(dist=10259),RAD52(dist=545253)	1	60130380	60130380	C	T
intergenic	WASHC1(dist=10671),RAD52(dist=544841)	1	60130792	60130792	A	G
intergenic	WASHC1(dist=17625),RAD52(dist=537887)	1	60137746	60137746	A	G
intergenic	WASHC1(dist=19291),RAD52(dist=536221)	1	60139412	60139412	C	T
intergenic	WASHC1(dist=21534),RAD52(dist=533978)	1	60141655	60141655	C	T
intergenic	WASHC1(dist=23621),RAD52(dist=531891)	1	60143742	60143742	G	A
intergenic	WASHC1(dist=23784),RAD52(dist=531728)	1	60143905	60143905	G	C
intergenic	WASHC1(dist=31329),RAD52(dist=524183)	1	60151450	60151450	T	C
intergenic	WASHC1(dist=32535),RAD52(dist=522977)	1	60152656	60152656	A	C
intergenic	WASHC1(dist=35254),RAD52(dist=520258)	1	60155375	60155375	A	G
intergenic	WASHC1(dist=36309),RAD52(dist=519203)	1	60156430	60156430	C	T
intergenic	WASHC1(dist=39771),RAD52(dist=515741)	1	60159892	60159892	A	G
intergenic	WASHC1(dist=40041),RAD52(dist=515471)	1	60160162	60160162	G	T
intergenic	WASHC1(dist=40638),RAD52(dist=514874)	1	60160759	60160759	T	A
intergenic	WASHC1(dist=43637),RAD52(dist=511875)	1	60163758	60163758	G	A
intergenic	WASHC1(dist=44882),RAD52(dist=510630)	1	60165003	60165003	C	G
intergenic	WASHC1(dist=46727),RAD52(dist=508785)	1	60166848	60166848	T	C
intergenic	WASHC1(dist=51580),RAD52(dist=503932)	1	60171701	60171701	T	C
intergenic	WASHC1(dist=54933),RAD52(dist=500579)	1	60175054	60175054	T	C
intergenic	WASHC1(dist=56789),RAD52(dist=498723)	1	60176910	60176910	T	C
intergenic	WASHC1(dist=59074),RAD52(dist=496438)	1	60179195	60179195	A	G
intergenic	WASHC1(dist=59358),RAD52(dist=496154)	1	60179479	60179479	C	T
intergenic	WASHC1(dist=62139),RAD52(dist=493373)	1	60182260	60182260	T	C
intergenic	WASHC1(dist=62760),RAD52(dist=492752)	1	60182881	60182881	G	A
intergenic	WASHC1(dist=65697),RAD52(dist=489815)	1	60185818	60185818	A	G
intergenic	WASHC1(dist=67442),RAD52(dist=488070)	1	60187563	60187563	C	T
intergenic	WASHC1(dist=70318),RAD52(dist=485194)	1	60190439	60190439	A	G
intergenic	WASHC1(dist=72890),RAD52(dist=482622)	1	60193011	60193011	T	C
intergenic	WASHC1(dist=73118),RAD52(dist=482394)	1	60193239	60193239	T	C
intergenic	WASHC1(dist=76962),RAD52(dist=478550)	1	60197083	60197083	G	A
intergenic	WASHC1(dist=84027),RAD52(dist=471485)	1	60204148	60204148	C	A
intergenic	WASHC1(dist=87937),RAD52(dist=467575)	1	60208058	60208058	A	G
intergenic	WASHC1(dist=89856),RAD52(dist=465656)	1	60209977	60209977	G	A
intergenic	WASHC1(dist=91351),RAD52(dist=464161)	1	60211472	60211472	T	C
intergenic	WASHC1(dist=94998),RAD52(dist=460514)	1	60215119	60215119	C	T
intergenic	WASHC1(dist=98510),RAD52(dist=457002)	1	60218631	60218631	G	C
intergenic	WASHC1(dist=102047),RAD52(dist=453465)	1	60222168	60222168	T	C
intergenic	WASHC1(dist=104640),RAD52(dist=450872)	1	60224761	60224761	G	A
intergenic	WASHC1(dist=105993),RAD52(dist=449519)	1	60226114	60226114	A	T
intergenic	WASHC1(dist=110404),RAD52(dist=445108)	1	60230525	60230525	C	G
intergenic	WASHC1(dist=115842),RAD52(dist=439670)	1	60235963	60235963	T	C
intergenic	WASHC1(dist=117492),RAD52(dist=438020)	1	60237613	60237613	A	C
intergenic	WASHC1(dist=122773),RAD52(dist=432739)	1	60242894	60242894	C	A
intergenic	WASHC1(dist=130854),RAD52(dist=424658)	1	60250975	60250975	C	G
intergenic	WASHC1(dist=131127),RAD52(dist=424385)	1	60251248	60251248	G	A
intergenic	WASHC1(dist=135104),RAD52(dist=420408)	1	60255225	60255225	C	T
intergenic	WASHC1(dist=136712),RAD52(dist=418800)	1	60256833	60256833	C	T
intergenic	WASHC1(dist=139475),RAD52(dist=416037)	1	60259596	60259596	C	T
intergenic	WASHC1(dist=142090),RAD52(dist=413422)	1	60262211	60262211	A	G
intergenic	WASHC1(dist=148201),RAD52(dist=407311)	1	60268322	60268322	G	A
intergenic	WASHC1(dist=155488),RAD52(dist=400024)	1	60275609	60275609	A	G
intergenic	WASHC1(dist=156978),RAD52(dist=398534)	1	60277099	60277099	C	T
intergenic	WASHC1(dist=163222),RAD52(dist=392290)	1	60283343	60283343	G	T
intergenic	WASHC1(dist=167432),RAD52(dist=388080)	1	60287553	60287553	T	C
intergenic	WASHC1(dist=176418),RAD52(dist=379094)	1	60296539	60296539	T	G
intergenic	WASHC1(dist=177476),RAD52(dist=378036)	1	60297597	60297597	G	A
intergenic	WASHC1(dist=182468),RAD52(dist=373044)	1	60302589	60302589	T	C
intergenic	WASHC1(dist=185971),RAD52(dist=369541)	1	60306092	60306092	G	A
intergenic	WASHC1(dist=192722),RAD52(dist=362790)	1	60312843	60312843	G	A
intergenic	WASHC1(dist=195127),RAD52(dist=360385)	1	60315248	60315248	C	T
intergenic	WASHC1(dist=199388),RAD52(dist=356124)	1	60319509	60319509	A	G
intergenic	WASHC1(dist=203543),RAD52(dist=351969)	1	60323664	60323664	T	C
intergenic	WASHC1(dist=208390),RAD52(dist=347122)	1	60328511	60328511	C	T
intergenic	WASHC1(dist=213355),RAD52(dist=342157)	1	60333476	60333476	G	C
intergenic	WASHC1(dist=217099),RAD52(dist=338413)	1	60337220	60337220	A	G
intergenic	WASHC1(dist=217778),RAD52(dist=337734)	1	60337899	60337899	T	C
intergenic	WASHC1(dist=219595),RAD52(dist=335917)	1	60339716	60339716	T	C
intergenic	WASHC1(dist=220995),RAD52(dist=334517)	1	60341116	60341116	A	G
intergenic	WASHC1(dist=225915),RAD52(dist=329597)	1	60346036	60346036	G	C
intergenic	WASHC1(dist=233331),RAD52(dist=322181)	1	60353452	60353452	C	T
intergenic	WASHC1(dist=236575),RAD52(dist=318937)	1	60356696	60356696	T	C
intergenic	WASHC1(dist=243776),RAD52(dist=311736)	1	60363897	60363897	A	G
intergenic	WASHC1(dist=246327),RAD52(dist=309185)	1	60366448	60366448	T	C
intergenic	AKR1B1L(dist=4957),BPGM(dist=3271)	1	62295955	62295955	G	T
intronic	BPGM	1	62300296	62300296	T	C
intronic	BPGM	1	62305404	62305404	A	G
intronic	BPGM	1	62305455	62305455	G	A
intronic	BPGM	1	62312565	62312565	A	G
intronic	BPGM	1	62314702	62314702	T	G
UTR3	BPGM(NM_001030768:c.*1822T>C)	1	62316927	62316927	T	C
UTR3	BPGM(NM_001030768:c.*2180C>T)	1	62317285	62317285	C	T
downstream	BPGM(dist=320)	1	62318393	62318393	A	G
intergenic	BPGM(dist=8542),CALD1(dist=74186)	1	62326615	62326615	G	T
intergenic	BPGM(dist=12572),CALD1(dist=70156)	1	62330645	62330645	T	G
intergenic	BPGM(dist=16323),CALD1(dist=66405)	1	62334396	62334396	C	T
intergenic	BPGM(dist=16366),CALD1(dist=66362)	1	62334439	62334439	T	C
intergenic	BPGM(dist=18791),CALD1(dist=63937)	1	62336864	62336864	A	G
intergenic	BPGM(dist=24683),CALD1(dist=58045)	1	62342756	62342756	A	G
intergenic	BPGM(dist=25591),CALD1(dist=57137)	1	62343664	62343664	C	A
intergenic	BPGM(dist=28656),CALD1(dist=54072)	1	62346729	62346729	C	T
intergenic	BPGM(dist=31182),CALD1(dist=51546)	1	62349255	62349255	T	C
intergenic	BPGM(dist=34435),CALD1(dist=48293)	1	62352508	62352508	C	T
[truncated: 16,925 more rows]

## Sheet: RH_WL
intronic	EXOC4	1	1671789	1671789	T	C
[truncated: 26,420 more rows]
